# Supplementary material for: Formal optimization techniques select hydrogen to decarbonize California
Source: Sci Rep. 2024 Jan 29;14:2435. doi: 10.1038/s41598-024-52157-6 (PMC10825219; doi:10.1038/s41598-024-52157-6)
Supplement: Supplementary file 1 — Supplementary Information 1. [file 41598_2024_52157_MOESM1_ESM.xlsx]

## Sheet: Figure 1
		Gen (TWh)	Cost (Million $USD)		Gen (TWh)	Cost (Million $USD)		Gen (TWh)	Cost (Million $USD)		Gen (TWh)	Cost (Million $USD)
		L-S	L-S		L-W	L-W		H-S	H-S		H-W	H-W
	Nuclear	31.5089	913.758		31.5089	913.758		31.5089	913.758		30.8372	894.279
	Geothermal	13.6234	681.169		13.6234	681.169		13.6234	681.169		13.586	679.303
	Solar	426.106	15243.3		298.478	10776.3		568.927	20242		456.166	16295.6
	Wind	32.4943	844.481		147.523	11332.6		32.4943	844.481		145.264	11128.4
	Hydropower	29.0247	393.013		28.9723	394.156		29.2774	398.787		29.1442	399.512
	Natural Gas	38.3052	9281.93		14.0466	3593.03		39.033	9466.15		11.9996	3094.84
	Biomass	7.12272	71.2267		7.12272	71.2267		7.12272	71.2267		7.10319	71.0316
	Hydrogen	36.266	10050.1		15.3788	4519.89		32.3783	9017.08		14.1685	4197.52
	BESS	72.3702	13416.6		52.268	9787.26		72.7045	13482.4		52.7915	9904.82

## Sheet: Figure 2
	Billion $USD
		Power Generation	Displaced Fuel	Displaced Fuel Carbon	Hydrogen Fuel Conditioning	Pollutant Cap & Trade	Power Generation Carbon		Total
	L-S	50.8956	11.8436	6.64468	3.88506	3.13979	7.85484		84.2636
	L-W	42.0694	11.8436	6.64468	3.88506	3.13979	3.01441		70.5969
	H-S	55.1171	0	0	12.5124	0	8.0115		75.6411
	H-W	46.6653	0	0	12.5124	0	2.59154		61.7693

## Sheet: Figure 3
	Subplot a) Solar scenarios by region and month
	Levelized Cost ($/MWh)	M01	M02	M03	M04	M05	M06	M07	M08	M09	M10	M11	M12
	PG&E	138.168	112.896	87.9678	77.3481	74.2598	84.5381	98.4325	113.774	122.913	116.572	125.625	136.595
	SCE	75.4768	64.0614	56.2435	52.183	51.1116	51.7387	55.6745	59.0644	61.5375	63.5751	70.0101	78.03
	SDGE	114.72	82.4364	52.4726	48.3277	52.0337	62.4848	75.9875	88.2262	95.1432	88.8224	99.3783	117.21
	Subplot b) Wind scenarios by region and month
	Levelized Cost ($/MWh)	M01	M02	M03	M04	M05	M06	M07	M08	M09	M10	M11	M12
	PG&E	86.2931	77.2561	70.7914	68.9825	67.7622	68.6691	69.9149	73.599	81.415	75.4853	82.7678	90.5365
	SCE	72.0007	58.23	52.5591	51.0022	49.777	53.1835	54.0039	58.6312	60.7771	57.3797	67.5383	75.6632
	SDGE	83.0078	61.3485	53.6235	53.8117	59.576	65.2694	74.4241	81.8651	84.6213	71.0054	72.3653	93.0026
	Subplot c) All scenarios by scenario and month
	Levelized Cost ($/MWh)	M01	M02	M03	M04	M05	M06	M07	M08	M09	M10	M11	M12
	L-S	95.825	78.2867	65.1007	59.8628	58.713	62.1788	68.5119	76.2246	80.2606	79.2023	86.4427	96.8009
	L-W	82.9507	68.7843	62.1413	60.3056	60.163	62.8402	64.6207	70.1148	74.7008	68.3769	77.3496	87.009
	H-S	85.4571	70.2933	59.2059	54.3323	53.5452	56.0533	62.1349	68.3016	71.9788	71.295	77.9714	87.3873
	H-W	72.9883	61.7482	55.8897	54.4824	54.1058	56.48	57.8993	62.0604	65.5778	61.3491	68.8734	76.7703

## Sheet: Figure 4
	Average Levelized Cost ($/MWh)
		Average	L-S	L-W	H-S	H-W
	Hydrogen Gas Turbine	307.404	305.827	308.74	305.85	309.198
	Hydrogen Fuel Cell	265.359	265.359	265.36	265.358	265.358
	Natural Gas Turbine	249.634	242.315	255.794	242.517	257.912
	Battery Storage System	186.426	185.389	187.252	185.442	187.621
	Offshore Wind*	91	0	91	0	91
	Geothermal	50.0001	50.0001	50.0001	50.0001	50.0001
	Behind-the-meter PV	40	40	40	40	40
	Utility-scale Solar PV	35	35	35	35	35
	Nuclear	29	29	29	29	29
	Onshore Wind	25.9886	25.9886	25.9885	25.9886	25.9885
	Pumped Storage	21.9088	21.7292	22.0938	21.7724	22.0398
	Small Hydropower	11.5393	11.538	11.538	11.538	11.5431
	Large Hydropower	10.1	10.1	10.1	10.1	10.1
	Biomass Gas Turbine	9.99993	9.99993	9.99993	9.99993	9.99995
	*Average non-zero values only

## Sheet: Figure 5
	Hydrogen Gas Inventory (Tbtu)
	Hour	L-S	L-W	H-S	H-W
	0	0	0	0	0
	1	-0.12188	-0.024	-0.18786	-0.06945
	2	-0.22629	-0.04428	-0.34595	-0.13517
	3	-0.30364	-0.06456	-0.47974	-0.2009
	4	-0.36789	-0.08519	-0.59046	-0.26697
	5	-0.43376	-0.10582	-0.70254	-0.33305
	6	-0.5273	-0.12645	-0.8169	-0.39913
	7	-0.64153	-0.14708	-0.97007	-0.46521
	8	-0.7278	-0.16772	-1.08575	-0.53128
	9	-0.74953	-0.18782	-1.1529	-0.58211
	10	-0.77242	-0.20792	-1.21367	-0.64114
	11	-0.79678	-0.22802	-1.22878	-0.69392
	12	-0.78199	-0.24812	-1.16628	-0.67684
	13	-0.76835	-0.26822	-1.10775	-0.65917
	14	-0.79284	-0.28823	-1.00785	-0.65395
	15	-0.74833	-0.30823	-0.94724	-0.61509
	16	-0.7637	-0.32823	-0.97483	-0.64328
	17	-0.7868	-0.34823	-1.04337	-0.70873
	18	-0.80945	-0.36873	-1.11146	-0.77529
	19	-0.83527	-0.39439	-1.18285	-0.84697
	20	-0.8596	-0.41766	-1.25264	-0.91912
	21	-0.88236	-0.44438	-1.32084	-0.99084
	22	-0.90594	-0.47461	-1.38987	-1.06541
	23	-0.9271	-0.50108	-1.45648	-1.1379
	24	-1.07418	-0.56512	-1.64229	-1.24592
	25	-1.14521	-0.60769	-1.74984	-1.3245
	26	-1.23325	-0.63748	-1.88769	-1.39918
	27	-1.31882	-0.66724	-1.99952	-1.47277
	28	-1.37898	-0.69702	-2.09326	-1.54744
	29	-1.48625	-0.72678	-2.24375	-1.62212
	30	-1.60919	-0.75685	-2.40101	-1.69708
	31	-1.77552	-0.79491	-2.59046	-1.76904
	32	-1.93594	-0.84559	-2.78791	-1.84478
	33	-1.99725	-0.89559	-2.86306	-1.91422
	34	-2.02147	-0.91839	-2.93108	-1.97906
	35	-2.04226	-0.94135	-2.98181	-2.04413
	36	-2.0639	-0.96618	-3.031	-2.11032
	37	-2.08533	-0.99507	-3.09431	-2.17639
	38	-2.10811	-1.02349	-3.14369	-2.24612
	39	-2.12909	-1.04938	-3.19483	-2.31163
	40	-2.15152	-1.07762	-3.24676	-2.37756
	41	-2.17906	-1.10769	-3.31246	-2.44702
	42	-2.23558	-1.15658	-3.39296	-2.51347
	43	-2.30999	-1.21858	-3.49818	-2.58313
	44	-2.43691	-1.28058	-3.59714	-2.65167
	45	-2.54733	-1.34258	-3.68786	-2.72146
	46	-2.67241	-1.40459	-3.79038	-2.78856
	47	-2.7785	-1.46601	-3.87039	-2.85647
	48	-2.9451	-1.54414	-4.06261	-2.98074
	49	-3.05487	-1.61919	-4.27702	-3.09172
	50	-3.17204	-1.69443	-4.49232	-3.19916
	51	-3.26996	-1.75813	-4.70892	-3.30497
	52	-3.3552	-1.80998	-4.91029	-3.40303
	53	-3.45359	-1.86944	-5.11555	-3.50723
	54	-3.56509	-1.93393	-5.32578	-3.61277
	55	-3.71482	-2.00922	-5.526	-3.73045
	56	-3.88796	-2.08457	-5.72754	-3.84814
	57	-3.97681	-2.14762	-5.89032	-3.92041
	58	-4.01614	-2.17443	-6.02125	-3.98578
	59	-4.04541	-2.20218	-6.14146	-4.05114
	60	-4.07214	-2.23024	-6.25192	-4.11707
	61	-4.09914	-2.25884	-6.36377	-4.18314
	62	-4.12668	-2.28758	-6.47879	-4.25159
	63	-4.15273	-2.31445	-6.58507	-4.32224
	64	-4.18323	-2.33891	-6.70554	-4.38393
	65	-4.28668	-2.38174	-6.90154	-4.45466
	66	-4.41749	-2.44263	-7.11038	-4.54255
	67	-4.56018	-2.50467	-7.32309	-4.63832
	68	-4.69601	-2.56538	-7.55077	-4.72974
	69	-4.81292	-2.62678	-7.77206	-4.81584
	70	-4.95017	-2.68825	-7.99246	-4.90254
	71	-5.06133	-2.74971	-8.20661	-4.97526
	72	-5.21829	-2.82447	-8.41196	-5.09476
	73	-5.2984	-2.88593	-8.55431	-5.17096
	74	-5.39632	-2.9474	-8.70888	-5.25167
	75	-5.46811	-2.98406	-8.83579	-5.32787
	76	-5.54228	-3.01357	-8.96794	-5.40282
	77	-5.61976	-3.04383	-9.08253	-5.47898
	78	-5.71546	-3.08047	-9.21713	-5.55517
	79	-5.85626	-3.14194	-9.3879	-5.66033
	80	-6.00576	-3.21363	-9.56454	-5.76319
	81	-6.05827	-3.25972	-9.63905	-5.83303
	82	-6.082	-3.28628	-9.68143	-5.90012
	83	-6.10368	-3.31388	-9.73283	-5.96751
	84	-6.12583	-3.33612	-9.79591	-6.03505
	85	-6.15079	-3.36518	-9.79413	-6.09298
	86	-6.17203	-3.39299	-9.83812	-6.16
	87	-6.19476	-3.42205	-9.90595	-6.22811
	88	-6.21591	-3.44952	-9.96573	-6.29548
	89	-6.2413	-3.50441	-10.0359	-6.36775
	90	-6.29592	-3.56636	-10.1106	-6.43541
	91	-6.36574	-3.62783	-10.2019	-6.50466
	92	-6.43361	-3.68993	-10.293	-6.57621
	93	-6.51058	-3.7591	-10.3805	-6.64312
	94	-6.60383	-3.83024	-10.4786	-6.71044
	95	-6.70998	-3.89234	-10.5641	-6.78043
	96	-6.85965	-3.96468	-10.7546	-6.90104
	97	-7.05344	-4.00578	-10.8808	-6.98982
	98	-7.2331	-4.03714	-10.9932	-7.06658
	99	-7.39085	-4.068	-11.1022	-7.14334
	100	-7.53165	-4.09818	-11.2135	-7.21895
	101	-7.67491	-4.12957	-11.3268	-7.29575
	102	-7.84022	-4.16517	-11.4621	-7.38088
	103	-8.03282	-4.22236	-11.6475	-7.48842
	104	-8.19114	-4.25541	-11.7526	-7.56411
	105	-8.23694	-4.27815	-11.8201	-7.63127
	106	-8.27609	-4.30442	-11.8302	-7.68506
	107	-8.25703	-4.33404	-11.6499	-7.68953
	108	-8.22193	-4.36365	-11.4287	-7.67642
	109	-8.24882	-4.39327	-11.4582	-7.74315
	110	-8.26693	-4.42289	-11.367	-7.63915
	111	-8.29167	-4.4525	-11.2868	-7.60867
	112	-8.33225	-4.47883	-11.3545	-7.64616
	113	-8.49317	-4.50156	-11.4212	-7.71387
	114	-8.70193	-4.52189	-11.5004	-7.77945
	115	-8.81755	-4.54237	-11.5758	-7.84524
	116	-9.02637	-4.56391	-11.6486	-7.9119
	117	-9.23519	-4.58552	-11.7353	-7.97858
	118	-9.44335	-4.60667	-11.8082	-8.04451
	119	-9.6336	-4.62846	-11.8887	-8.11126
	120	-9.80885	-4.70397	-12.0565	-8.23211
	121	-9.8412	-4.76351	-12.1536	-8.30773
	122	-9.86987	-4.80413	-12.2505	-8.38335
	123	-9.89833	-4.83493	-12.3359	-8.45897
	124	-9.92808	-4.86572	-12.4211	-8.53459
	125	-9.95716	-4.8971	-12.5125	-8.61021
	126	-9.98421	-4.9279	-12.5971	-8.68583
	127	-10.014	-4.97548	-12.68	-8.76145
	128	-10.0442	-5.00628	-12.7533	-8.83681
	129	-10.071	-5.03477	-12.821	-8.90773
	130	-10.0979	-5.06439	-12.8161	-8.95838
	131	-10.118	-5.094	-12.796	-9.00087
	132	-10.1153	-5.12362	-12.7674	-9.03641
	133	-10.0715	-5.05292	-12.6425	-8.99548
	134	-9.95841	-5.08254	-12.4711	-8.88279
	135	-9.86977	-5.10868	-12.3388	-8.806
	136	-9.81653	-5.13658	-12.2932	-8.79473
	137	-9.84182	-5.16527	-12.3624	-8.86632
	138	-9.86808	-5.19189	-12.4343	-8.93725
	139	-9.89685	-5.21617	-12.509	-9.00747
	140	-9.92509	-5.24047	-12.5831	-9.07722
	141	-9.95225	-5.26711	-12.6559	-9.14788
	142	-9.98399	-5.2927	-12.7283	-9.219
	143	-10.0088	-5.32122	-12.7987	-9.29298
	144	-10.1385	-5.36646	-12.9738	-9.38393
	145	-10.3299	-5.39099	-13.0788	-9.45394
	146	-10.5147	-5.41201	-13.17	-9.52041
	147	-10.6818	-5.43304	-13.2663	-9.58688
	148	-10.8356	-5.45412	-13.3784	-9.65336
	149	-10.9868	-5.47515	-13.4613	-9.71983
	150	-11.1429	-5.49618	-13.5775	-9.78631
	151	-11.3103	-5.5172	-13.7057	-9.85278
	152	-11.415	-5.53823	-13.7785	-9.91872
	153	-11.4534	-5.55926	-13.8366	-9.98345
	154	-11.4699	-5.58029	-13.8122	-9.99713
	155	-11.5054	-5.60132	-13.7815	-9.99553
	156	-11.5126	-5.61865	-13.7659	-9.93028
	157	-11.5473	-5.57264	-13.6599	-9.80765
	158	-11.586	-5.59367	-13.5968	-9.73198
	159	-11.6258	-5.61287	-13.5793	-9.68206
	160	-11.6756	-5.63366	-13.6114	-9.70868
	161	-11.8296	-5.65469	-13.6801	-9.77515
	162	-12.0261	-5.67668	-13.7499	-9.84253
	163	-12.2441	-5.6977	-13.8216	-9.90885
	164	-12.4622	-5.72453	-13.8928	-9.97636
	165	-12.662	-5.74959	-13.9627	-10.0439
	166	-12.8726	-5.77147	-14.032	-10.1112
	167	-13.0686	-5.79266	-14.0986	-10.1777
	168	-13.2595	-5.81403	-14.2776	-10.2447
	169	-13.2832	-5.83512	-14.394	-10.3112
	170	-13.3072	-5.85615	-14.5175	-10.3778
	171	-13.3321	-5.87718	-14.6217	-10.4442
	172	-13.3572	-5.89796	-14.7524	-10.5105
	173	-13.3821	-5.91874	-14.882	-10.5767
	174	-13.406	-5.93952	-15.0321	-10.6429
	175	-13.448	-5.9695	-15.221	-10.7194
	176	-13.5059	-6.00986	-15.371	-10.8005
	177	-13.5064	-6.02535	-15.4116	-10.8216
	178	-13.5264	-6.04312	-15.4618	-10.8644
	179	-13.5465	-6.063	-15.4554	-10.8909
	180	-13.5647	-6.07989	-15.5127	-10.9324
	181	-13.5744	-6.09611	-15.569	-10.9008
	182	-13.5928	-6.11635	-15.4918	-10.8201
	183	-13.6096	-6.12906	-15.422	-10.7685
	184	-13.6037	-6.14435	-15.435	-10.7775
	185	-13.6251	-6.17146	-15.501	-10.8493
	186	-13.6581	-6.20182	-15.5818	-10.9256
	187	-13.7151	-6.23282	-15.7007	-11.0031
	188	-13.768	-6.26495	-15.8007	-11.08
	189	-13.8154	-6.29073	-15.8977	-11.1506
	190	-13.8561	-6.32025	-15.9952	-11.2266
	191	-13.8885	-6.34768	-16.0655	-11.2998
	192	-14.0321	-6.4019	-16.2614	-11.3999
	193	-14.1073	-6.42268	-16.368	-11.4662
	194	-14.1657	-6.44346	-16.4747	-11.5324
	195	-14.2335	-6.46424	-16.5718	-11.5986
	196	-14.3098	-6.48502	-16.6753	-11.6649
	197	-14.3802	-6.5058	-16.8008	-11.7311
	198	-14.4694	-6.52802	-16.9363	-11.7988
	199	-14.5835	-6.55451	-17.1039	-11.8711
	200	-14.673	-6.58908	-17.2166	-11.9511
	201	-14.6901	-6.6064	-17.2776	-12.0089
	202	-14.7069	-6.63316	-17.2834	-12.0411
	203	-14.7113	-6.66235	-17.2299	-12.0379
	204	-14.6953	-6.68471	-17.163	-12.0045
	205	-14.6727	-6.70532	-17.0706	-11.9499
	206	-14.6227	-6.72965	-16.9271	-11.8499
	207	-14.5472	-6.75232	-16.8406	-11.7831
	208	-14.5403	-6.76536	-16.8345	-11.787
	209	-14.5638	-6.79367	-16.9034	-11.8573
	210	-14.594	-6.82	-16.9824	-11.929
	211	-14.6299	-6.84882	-17.0702	-12.005
	212	-14.6639	-6.87935	-17.1532	-12.0801
	213	-14.6957	-6.90776	-17.2318	-12.1534
	214	-14.7287	-6.94293	-17.3122	-12.2339
	215	-14.7668	-6.96691	-17.3862	-12.3035
	216	-14.9033	-7.00892	-17.5726	-12.3934
	217	-15.0794	-7.0297	-17.6789	-12.4604
	218	-15.2576	-7.05048	-17.7727	-12.5266
	219	-15.416	-7.07127	-17.858	-12.5929
	220	-15.5632	-7.09205	-17.9373	-12.6608
	221	-15.6997	-7.1131	-18.055	-12.727
	222	-15.8614	-7.13849	-18.1813	-12.7977
	223	-16.0485	-7.16523	-18.3457	-12.8685
	224	-16.2016	-7.19448	-18.4373	-12.9419
	225	-16.2601	-7.19174	-18.5043	-12.9846
	226	-16.3084	-7.20426	-18.5261	-13.0291
	227	-16.3399	-7.22037	-18.5001	-13.0244
	228	-16.37	-7.23438	-18.4679	-12.983
	229	-16.3958	-7.24626	-18.3785	-12.8331
	230	-16.4213	-7.20752	-18.2163	-12.693
	231	-16.4485	-7.13849	-18.0851	-12.5817
	232	-16.4826	-7.1124	-18.0281	-12.5393
	233	-16.525	-7.13322	-18.0935	-12.5976
	234	-16.6846	-7.16077	-18.173	-12.6705
	235	-16.8621	-7.19386	-18.2603	-12.7494
	236	-17.0345	-7.22583	-18.343	-12.8256
	237	-17.2035	-7.25363	-18.4243	-12.8999
	238	-17.3974	-7.28772	-18.5044	-12.981
	239	-17.5735	-7.31165	-18.5798	-13.0506
	240	-17.7428	-7.36637	-18.7864	-13.1505
	241	-17.8431	-7.39272	-18.9001	-13.2223
	242	-17.9748	-7.42018	-19.0143	-13.2952
	243	-18.0623	-7.4498	-19.1128	-13.3703
	244	-18.1482	-7.47946	-19.2173	-13.4454
	245	-18.2422	-7.50908	-19.3161	-13.5204
	246	-18.3505	-7.53874	-19.4634	-13.5955
	247	-18.5022	-7.56822	-19.667	-13.6698
	248	-18.6355	-7.59199	-19.8355	-13.74
	249	-18.649	-7.61682	-19.8687	-13.7907
	250	-18.6646	-7.63853	-19.9245	-13.853
	251	-18.6535	-7.66539	-19.8678	-13.8564
	252	-18.6158	-7.69206	-19.774	-13.8273
	253	-18.5999	-7.71842	-19.6931	-13.8199
	254	-18.5942	-7.74465	-19.5407	-13.8278
	255	-18.5113	-7.77079	-19.4695	-13.7425
	256	-18.4714	-7.79282	-19.4271	-13.7384
	257	-18.5011	-7.81717	-19.5009	-13.8087
	258	-18.5341	-7.8382	-19.5792	-13.8772
	259	-18.5689	-7.8671	-19.6594	-13.9472
	260	-18.6045	-7.8918	-19.7348	-14.0175
	261	-18.6331	-7.92126	-19.8097	-14.0928
	262	-18.6635	-7.94494	-19.8855	-14.1619
	263	-18.6869	-7.96999	-19.9542	-14.2338
	264	-18.8124	-8.04241	-20.1375	-14.3555
	265	-18.861	-8.07247	-20.2219	-14.4298
	266	-18.8965	-8.10252	-20.2985	-14.5047
	267	-18.9276	-8.13257	-20.3751	-14.5797
	268	-18.9588	-8.16263	-20.4517	-14.6546
	269	-18.9899	-8.19265	-20.5282	-14.7296
	270	-19.0211	-8.22257	-20.6048	-14.8019
	271	-19.0679	-8.2526	-20.6965	-14.877
	272	-19.122	-8.28262	-20.7808	-14.9518
	273	-19.1372	-8.30425	-20.8371	-15.0098
	274	-19.1621	-8.323	-20.8725	-15.0667
	275	-19.1405	-8.343	-20.7818	-15.027
	276	-19.1095	-8.36276	-20.6921	-14.9793
	277	-19.0297	-8.3587	-20.5451	-14.8627
	278	-18.9531	-8.37897	-20.3485	-14.6966
	279	-18.837	-8.33211	-20.1984	-14.5719
	280	-18.7665	-8.30428	-20.1273	-14.5034
	281	-18.7898	-8.32652	-20.1799	-14.5537
	282	-18.8151	-8.35238	-20.2511	-14.6294
	283	-18.8433	-8.38096	-20.3223	-14.7063
	284	-18.8682	-8.40879	-20.3927	-14.7812
	285	-18.8931	-8.4332	-20.4635	-14.8582
	286	-18.9193	-8.45881	-20.5335	-14.9331
	287	-18.9412	-8.48284	-20.6009	-15.0039
	288	-19.0831	-8.51842	-20.787	-15.0843
	289	-19.1349	-8.53845	-20.8992	-15.1498
	290	-19.1766	-8.55847	-20.9952	-15.2152
	291	-19.218	-8.57849	-21.0818	-15.2807
	292	-19.2551	-8.59933	-21.1627	-15.347
	293	-19.3163	-8.62382	-21.2772	-15.4169
	294	-19.3747	-8.64958	-21.3757	-15.4881
	295	-19.4504	-8.67558	-21.4923	-15.5596
	296	-19.4791	-8.70203	-21.5629	-15.6303
	297	-19.5063	-8.72461	-21.6062	-15.6798
	298	-19.4815	-8.74064	-21.5343	-15.6404
	299	-19.4535	-8.76182	-21.4575	-15.5731
	300	-19.3962	-8.72068	-21.3461	-15.4124
	301	-19.3885	-8.66034	-21.2777	-15.3128
	302	-19.2375	-8.55788	-21.0584	-15.1475
	303	-19.1002	-8.46805	-20.8883	-15.0075
	304	-19.0481	-8.43277	-20.8161	-14.956
	305	-19.0706	-8.46106	-20.8804	-15.0126
	306	-19.097	-8.4882	-20.945	-15.0852
	307	-19.126	-8.51981	-21.0094	-15.1622
	308	-19.1487	-8.54303	-21.0736	-15.2309
	309	-19.1707	-8.56634	-21.138	-15.2997
	310	-19.1918	-8.59044	-21.2014	-15.3693
	311	-19.2147	-8.6196	-21.269	-15.4439
	312	-19.3259	-8.67575	-21.4133	-15.5455
	313	-19.3668	-8.70512	-21.4998	-15.6203
	314	-19.4032	-8.73449	-21.5797	-15.6951
	315	-19.4344	-8.76386	-21.6563	-15.7699
	316	-19.4655	-8.79323	-21.7328	-15.8447
	317	-19.4967	-8.8226	-21.8094	-15.9195
	318	-19.5325	-8.85197	-21.8884	-15.9944
	319	-19.5742	-8.88132	-22.0139	-16.0692
	320	-19.6415	-8.91069	-22.1328	-16.144
	321	-19.6651	-8.93907	-22.2006	-16.2116
	322	-19.6584	-8.96674	-22.2695	-16.2801
	323	-19.6842	-8.99611	-22.273	-16.3447
	324	-19.6864	-9.02548	-22.2297	-16.356
	325	-19.6747	-9.05485	-22.1731	-16.3524
	326	-19.6528	-9.08422	-22.0678	-16.3279
	327	-19.677	-9.11359	-22.0551	-16.3572
	328	-19.6994	-9.14119	-22.0878	-16.4082
	329	-19.7268	-9.17056	-22.1613	-16.483
	330	-19.7589	-9.19347	-22.2393	-16.5514
	331	-19.7938	-9.2149	-22.3202	-16.6182
	332	-19.8274	-9.23677	-22.4029	-16.6856
	333	-19.8595	-9.25945	-22.4811	-16.7537
	334	-19.8906	-9.28279	-22.5582	-16.8225
	335	-19.9192	-9.31107	-22.6326	-16.8962
	336	-20.0366	-9.36879	-22.7975	-16.9988
	337	-20.0906	-9.39943	-22.8814	-17.0739
	338	-20.1613	-9.43023	-22.977	-17.149
	339	-20.2145	-9.46102	-23.0823	-17.2241
	340	-20.2674	-9.49182	-23.2046	-17.2992
	341	-20.3516	-9.52262	-23.3289	-17.3743
	342	-20.4462	-9.55342	-23.4493	-17.4494
	343	-20.578	-9.58422	-23.6277	-17.5228
	344	-20.6631	-9.6175	-23.7306	-17.5925
	345	-20.6873	-9.63943	-23.8007	-17.6558
	346	-20.7125	-9.66436	-23.847	-17.7223
	347	-20.7126	-9.68973	-23.8239	-17.7678
	348	-20.7148	-9.71797	-23.7832	-17.7988
	349	-20.6863	-9.74738	-23.6977	-17.7969
	350	-20.6099	-9.7768	-23.4963	-17.7456
	351	-20.5397	-9.80622	-23.3686	-17.6722
	352	-20.5156	-9.82927	-23.3321	-17.665
	353	-20.54	-9.8542	-23.3965	-17.7337
	354	-20.5727	-9.87635	-23.4742	-17.7992
	355	-20.6148	-9.90332	-23.5563	-17.8649
	356	-20.6536	-9.92797	-23.6605	-17.9316
	357	-20.7091	-9.94985	-23.7631	-17.998
	358	-20.7634	-9.97243	-23.8667	-18.0646
	359	-20.8023	-9.99419	-23.9409	-18.1315
	360	-20.948	-10.073	-24.1285	-18.2565
	361	-21.0201	-10.1518	-24.3487	-18.3509
	362	-21.1168	-10.2238	-24.5597	-18.4308
	363	-21.1926	-10.2858	-24.7699	-18.5074
	364	-21.2786	-10.3574	-24.971	-18.5976
	365	-21.3821	-10.425	-25.1753	-18.6954
	366	-21.4994	-10.4971	-25.3621	-18.7929
	367	-21.6286	-10.5758	-25.5909	-18.9002
	368	-21.7672	-10.6546	-25.7466	-19.0152
	369	-21.7748	-10.6786	-25.8219	-19.054
	370	-21.7259	-10.7	-25.896	-19.1172
	371	-21.7262	-10.7239	-25.9505	-19.1596
	372	-21.7164	-10.749	-26.0137	-19.1689
	373	-21.7004	-10.7748	-26.077	-19.1616
	374	-21.6954	-10.8004	-26.0194	-19.1837
	375	-21.6154	-10.8247	-26.0826	-19.1333
	376	-21.6389	-10.8472	-26.1036	-19.1447
	377	-21.6638	-10.8762	-26.1657	-19.2129
	378	-21.7003	-10.9079	-26.2743	-19.2801
	379	-21.7504	-10.9495	-26.3836	-19.3583
	380	-21.7924	-10.9914	-26.5046	-19.4347
	381	-21.8318	-11.0432	-26.6145	-19.505
	382	-21.8718	-11.09	-26.8292	-19.577
	383	-21.9027	-11.1152	-26.9009	-19.6434
	384	-22.0656	-11.1924	-27.0914	-19.7657
	385	-22.1572	-11.2642	-27.2054	-19.8416
	386	-22.3476	-11.336	-27.2955	-19.9167
	387	-22.5131	-11.3708	-27.375	-19.9918
	388	-22.6804	-11.423	-27.4527	-20.0669
	389	-22.8549	-11.4808	-27.5323	-20.142
	390	-23.0477	-11.5424	-27.6195	-20.2171
	391	-23.2333	-11.6142	-27.7454	-20.2955
	392	-23.4175	-11.686	-27.9	-20.3794
	393	-23.5007	-11.7122	-27.9457	-20.4429
	394	-23.5751	-11.7373	-27.9987	-20.5101
	395	-23.6435	-11.7656	-28.0638	-20.5789
	396	-23.7152	-11.7954	-28.1309	-20.6494
	397	-23.7799	-11.8249	-28.1976	-20.7227
	398	-23.8469	-11.8543	-28.2631	-20.7946
	399	-23.913	-11.8837	-28.3302	-20.8666
	400	-23.9791	-11.9131	-28.3958	-20.9387
	401	-24.0792	-11.9425	-28.4624	-21.0098
	402	-24.2899	-11.9938	-28.5454	-21.0822
	403	-24.4963	-12.0556	-28.6414	-21.1578
	404	-24.7112	-12.1174	-28.7384	-21.2303
	405	-24.9079	-12.1641	-28.8273	-21.3011
	406	-25.1054	-12.2253	-28.9266	-21.3754
	407	-25.3041	-12.2861	-29.0032	-21.4477
	408	-25.5034	-12.3473	-29.1748	-21.547
	409	-25.5803	-12.3765	-29.2991	-21.6212
	410	-25.6501	-12.4055	-29.423	-21.6952
	411	-25.7274	-12.4328	-29.5239	-21.7675
	412	-25.8001	-12.4605	-29.6228	-21.8393
	413	-25.8774	-12.4897	-29.7378	-21.9113
	414	-25.9735	-12.5189	-29.8704	-21.9844
	415	-26.1266	-12.5532	-30.0348	-22.0614
	416	-26.2238	-12.5884	-30.1523	-22.1379
	417	-26.2477	-12.6069	-30.2178	-22.2039
	418	-26.2718	-12.6278	-30.1998	-22.2373
	419	-26.2312	-12.6464	-30.0926	-22.1874
	420	-26.14	-12.6654	-29.9845	-22.129
	421	-26.0977	-12.6819	-29.8577	-22.082
	422	-26.0314	-12.7003	-29.6536	-21.9368
	423	-25.9591	-12.6675	-29.5537	-21.8629
	424	-25.9558	-12.6796	-29.5186	-21.8597
	425	-25.9976	-12.6997	-29.5862	-21.9199
	426	-26.0447	-12.723	-29.6685	-21.9922
	427	-26.108	-12.7541	-29.7603	-22.0715
	428	-26.1627	-12.7823	-29.8446	-22.1491
	429	-26.2139	-12.8084	-29.9196	-22.223
	430	-26.3674	-12.839	-29.998	-22.3023
	431	-26.4619	-12.8663	-30.0708	-22.3762
	432	-26.6071	-12.9232	-30.2619	-22.4673
	433	-26.6763	-12.9512	-30.3888	-22.5408
	434	-26.7341	-12.9732	-30.5012	-22.6082
	435	-26.7765	-12.9938	-30.615	-22.6742
	436	-26.8204	-13.0144	-30.7231	-22.7403
	437	-26.8675	-13.0435	-30.854	-22.8149
	438	-26.9116	-13.0727	-30.9994	-22.8895
	439	-26.9908	-13.1001	-31.179	-22.9624
	440	-27.0765	-13.1249	-31.2896	-23.0325
	441	-27.097	-13.146	-31.3525	-23.0967
	442	-27.1189	-13.1714	-31.3539	-23.1472
	443	-27.1308	-13.1984	-31.3107	-23.1713
	444	-27.0875	-13.2276	-31.2091	-23.1312
	445	-27.0341	-13.2562	-31.0875	-23.0204
	446	-27.0062	-13.2854	-30.9845	-22.9627
	447	-26.9264	-13.3146	-30.8895	-22.8955
	448	-26.9063	-13.3394	-30.8781	-22.9046
	449	-26.9293	-13.3685	-30.9447	-22.9745
	450	-26.9558	-13.3939	-31.0164	-23.0467
	451	-26.9846	-13.4198	-31.0904	-23.1174
	452	-27.0176	-13.4442	-31.1661	-23.1874
	453	-27.0487	-13.4701	-31.2426	-23.2582
	454	-27.0802	-13.5035	-31.3199	-23.3303
	455	-27.1075	-13.5341	-31.3926	-23.4059
	456	-27.2519	-13.5747	-31.5728	-23.4895
	457	-27.3138	-13.5953	-31.6754	-23.5555
	458	-27.3772	-13.6158	-31.7655	-23.6215
	459	-27.4261	-13.6364	-31.847	-23.6876
	460	-27.4715	-13.657	-31.9281	-23.7536
	461	-27.5273	-13.6776	-32.0285	-23.8196
	462	-27.5856	-13.6981	-32.1416	-23.8856
	463	-27.6526	-13.7192	-32.2643	-23.9521
	464	-27.6869	-13.7392	-32.3408	-24.0175
	465	-27.7097	-13.7553	-32.4102	-24.0794
	466	-27.7353	-13.7799	-32.4544	-24.134
	467	-27.7615	-13.7896	-32.464	-24.146
	468	-27.7793	-13.7982	-32.4342	-24.1139
	469	-27.8056	-13.8167	-32.4226	-24.0226
	470	-27.7446	-13.7897	-32.3605	-23.9448
	471	-27.7686	-13.7792	-32.3261	-23.9206
	472	-27.7819	-13.7811	-32.3279	-23.9215
	473	-27.8069	-13.8045	-32.3932	-23.9828
	474	-27.8325	-13.8296	-32.4639	-24.0533
	475	-27.8597	-13.8505	-32.5376	-24.1196
	476	-27.8813	-13.8769	-32.6042	-24.1914
	477	-27.9024	-13.9037	-32.6701	-24.2637
	478	-27.9234	-13.9311	-32.7351	-24.3365
	479	-27.9452	-13.9569	-32.8016	-24.4078
	480	-28.061	-13.9847	-32.9607	-24.4811
	481	-28.0918	-14.0051	-33.0447	-24.5469
	482	-28.1225	-14.0255	-33.1209	-24.6128
	483	-28.1533	-14.0458	-33.1971	-24.6786
	484	-28.184	-14.0662	-33.2733	-24.7444
	485	-28.2148	-14.0866	-33.3495	-24.8103
	486	-28.2455	-14.107	-33.4257	-24.8761
	487	-28.2798	-14.128	-33.5119	-24.9426
	488	-28.3112	-14.1491	-33.5876	-25.0091
	489	-28.3357	-14.1628	-33.6575	-25.0692
	490	-28.3633	-14.174	-33.685	-25.0958
	491	-28.3762	-14.19	-33.6777	-25.0356
	492	-28.3615	-14.1297	-33.6263	-24.9066
	493	-28.3286	-14.0221	-33.5268	-24.74
	494	-28.2146	-13.9099	-33.3311	-24.5427
	495	-28.0982	-13.8156	-33.1599	-24.4007
	496	-28.0548	-13.7754	-33.0957	-24.3429
	497	-28.0759	-13.7906	-33.1392	-24.3775
	498	-28.0987	-13.8139	-33.2079	-24.446
	499	-28.1277	-13.8379	-33.2789	-24.5151
	500	-28.1594	-13.8592	-33.3567	-24.5819
	501	-28.1904	-13.8806	-33.4331	-24.6487
	502	-28.2201	-13.9019	-33.5083	-24.7155
	503	-28.2458	-13.923	-33.5795	-24.782
	504	-28.3374	-13.944	-33.717	-24.8485
	505	-28.3816	-13.9653	-33.817	-24.9153
	506	-28.4229	-13.9864	-33.9037	-24.9818
	507	-28.4543	-14.0074	-33.9793	-25.0482
	508	-28.4845	-14.0285	-34.055	-25.1147
	509	-28.522	-14.0495	-34.1318	-25.1812
	510	-28.5606	-14.0705	-34.2166	-25.2476
	511	-28.6406	-14.0944	-34.3424	-25.3188
	512	-28.7057	-14.126	-34.4338	-25.389
	513	-28.7304	-14.1286	-34.4998	-25.3774
	514	-28.7327	-14.151	-34.4807	-25.3777
	515	-28.7202	-14.1638	-34.4207	-25.3211
	516	-28.6779	-14.0595	-34.3155	-25.139
	517	-28.6278	-13.9543	-34.194	-24.9542
	518	-28.5458	-13.876	-34.028	-24.8237
	519	-28.4756	-13.8214	-33.9117	-24.7322
	520	-28.4463	-13.8094	-33.8796	-24.7102
	521	-28.4699	-13.838	-33.9391	-24.7753
	522	-28.5015	-13.8735	-34.0118	-24.8571
	523	-28.546	-13.9198	-34.0945	-24.9448
	524	-28.5856	-13.9624	-34.1715	-25.036
	525	-28.6171	-13.9988	-34.2469	-25.1209
	526	-28.6536	-14.04	-34.3264	-25.2089
	527	-28.6786	-14.0712	-34.3981	-25.2869
	528	-28.8206	-14.1463	-34.585	-25.4088
	529	-28.8929	-14.1755	-34.7194	-25.4836
	530	-28.9832	-14.2048	-34.8585	-25.5583
	531	-29.0426	-14.2325	-34.9786	-25.6315
	532	-29.0737	-14.2532	-35.0662	-25.6976
	533	-29.1181	-14.2825	-35.1447	-25.7723
	534	-29.1647	-14.3035	-35.2285	-25.8388
	535	-29.2603	-14.3318	-35.354	-25.9123
	536	-29.3105	-14.3584	-35.4345	-25.9843
	537	-29.3331	-14.3813	-35.4913	-26.0526
	538	-29.3531	-14.4014	-35.482	-26.0821
	539	-29.3477	-14.429	-35.4206	-26.0735
	540	-29.267	-14.444	-35.3065	-25.9105
	541	-29.2288	-14.3532	-35.1529	-25.7117
	542	-29.0704	-14.2479	-34.904	-25.5008
	543	-28.9314	-14.1509	-34.6985	-25.34
	544	-28.9413	-14.1092	-34.6105	-25.2693
	545	-28.9602	-14.1348	-34.65	-25.3174
	546	-28.9923	-14.1568	-34.7275	-25.3848
	547	-29.0347	-14.1788	-34.8161	-25.4521
	548	-29.075	-14.2015	-34.8984	-25.5204
	549	-29.111	-14.2303	-34.9782	-25.5948
	550	-29.146	-14.2513	-35.0588	-25.6612
	551	-29.1733	-14.2754	-35.1303	-25.7307
	552	-29.3368	-14.3473	-35.339	-25.848
	553	-29.396	-14.3758	-35.4552	-25.922
	554	-29.4674	-14.4051	-35.5634	-25.9967
	555	-29.5312	-14.4343	-35.669	-26.0714
	556	-29.5712	-14.4636	-35.7825	-26.1461
	557	-29.6481	-14.4929	-35.8944	-26.2208
	558	-29.7399	-14.5221	-36.0103	-26.2955
	559	-29.8697	-14.5477	-36.1671	-26.3665
	560	-29.915	-14.5746	-36.2365	-26.4373
	561	-29.9378	-14.5959	-36.2831	-26.504
	562	-29.9371	-14.6219	-36.246	-26.5285
	563	-29.8887	-14.6463	-36.1335	-26.4972
	564	-29.8174	-14.6722	-35.9774	-26.4475
	565	-29.7205	-14.6951	-35.7915	-26.3642
	566	-29.5602	-14.7218	-35.5521	-26.2111
	567	-29.4396	-14.6812	-35.3661	-26.1122
	568	-29.3556	-14.6758	-35.2567	-26.0637
	569	-29.3657	-14.7012	-35.2959	-26.1139
	570	-29.3925	-14.7227	-35.3663	-26.1807
	571	-29.421	-14.7486	-35.4403	-26.2504
	572	-29.4486	-14.7722	-35.5135	-26.3175
	573	-29.4745	-14.7939	-35.5848	-26.3845
	574	-29.501	-14.815	-35.6563	-26.4515
	575	-29.5229	-14.8382	-35.7237	-26.5214
	576	-29.6544	-14.9172	-35.8992	-26.6449
	577	-29.7052	-14.9486	-35.9918	-26.7205
	578	-29.7466	-14.98	-36.0739	-26.7961
	579	-29.7811	-15.0114	-36.1507	-26.8717
	580	-29.8168	-15.0428	-36.2356	-26.9474
	581	-29.8872	-15.0742	-36.3433	-27.023
	582	-29.9674	-15.1056	-36.4658	-27.0986
	583	-30.0872	-15.1618	-36.631	-27.1753
	584	-30.185	-15.2239	-36.7525	-27.2551
	585	-30.1956	-15.2499	-36.7938	-27.3046
	586	-30.2188	-15.272	-36.8483	-27.3718
	587	-30.2369	-15.2967	-36.8301	-27.4233
	588	-30.2558	-15.3215	-36.816	-27.4665
	589	-30.2793	-15.3466	-36.7866	-27.5198
	590	-30.2675	-15.374	-36.6457	-27.5263
	591	-30.1931	-15.3984	-36.589	-27.4947
	592	-30.205	-15.4224	-36.5951	-27.5335
	593	-30.2287	-15.4534	-36.6666	-27.6023
	594	-30.2574	-15.4783	-36.7448	-27.6684
	595	-30.2939	-15.5108	-36.8308	-27.7345
	596	-30.3266	-15.544	-36.9194	-27.7998
	597	-30.3556	-15.5754	-37.0015	-27.8655
	598	-30.3954	-15.6196	-37.0851	-27.9327
	599	-30.4328	-15.653	-37.157	-28.0017
	600	-30.5893	-15.7158	-37.3492	-28.1223
	601	-30.6449	-15.7547	-37.462	-28.198
	602	-30.698	-15.7861	-37.5504	-28.2737
	603	-30.7407	-15.8224	-37.6368	-28.3489
	604	-30.779	-15.8535	-37.7224	-28.4242
	605	-30.8382	-15.8833	-37.8382	-28.4995
	606	-30.9099	-15.9149	-37.9531	-28.5747
	607	-30.9969	-15.948	-38.0927	-28.6506
	608	-31.0277	-15.9802	-38.161	-28.7219
	609	-31.0526	-16.0051	-38.1934	-28.7922
	610	-31.0467	-16.0319	-38.1633	-28.8258
	611	-30.9716	-16.055	-38.002	-28.7685
	612	-30.9154	-16.079	-37.8824	-28.7291
	613	-30.7917	-16.0992	-37.6931	-28.6419
	614	-30.6289	-16.0991	-37.4328	-28.475
	615	-30.514	-16.0642	-37.2776	-28.3731
	616	-30.4461	-16.0573	-37.1821	-28.3244
	617	-30.4649	-16.0826	-37.2133	-28.385
	618	-30.4972	-16.102	-37.2911	-28.4499
	619	-30.5298	-16.1216	-37.3707	-28.513
	620	-30.565	-16.141	-37.4498	-28.5763
	621	-30.5949	-16.1604	-37.5256	-28.6394
	622	-30.6448	-16.1798	-37.604	-28.7022
	623	-30.6742	-16.1992	-37.6779	-28.7645
	624	-30.8296	-16.2747	-37.8787	-28.8829
	625	-30.8644	-16.3041	-37.9676	-28.9577
	626	-30.8953	-16.3334	-38.0445	-29.0325
	627	-30.9257	-16.3627	-38.121	-29.1072
	628	-30.9562	-16.392	-38.1975	-29.182
	629	-30.9866	-16.4213	-38.2739	-29.2567
	630	-31.0171	-16.4506	-38.3504	-29.3315
	631	-31.0475	-16.4799	-38.4269	-29.4062
	632	-31.0772	-16.5092	-38.4993	-29.4806
	633	-31.1017	-16.5385	-38.5692	-29.5505
	634	-31.1291	-16.5677	-38.5773	-29.6051
	635	-31.0967	-16.5954	-38.4986	-29.598
	636	-31.1	-16.6246	-38.4667	-29.6279
	637	-31.1154	-16.6539	-38.455	-29.6724
	638	-31.0728	-16.6832	-38.3443	-29.6522
	639	-31.0105	-16.7124	-38.2495	-29.6056
	640	-31.014	-16.7387	-38.2846	-29.6647
	641	-31.038	-16.7678	-38.3541	-29.7383
	642	-31.0638	-16.794	-38.4264	-29.8137
	643	-31.0891	-16.8241	-38.4976	-29.8895
	644	-31.1152	-16.8533	-38.5693	-29.9663
	645	-31.1397	-16.8781	-38.6374	-30.0348
	646	-31.1636	-16.9002	-38.7067	-30.1035
	647	-31.1868	-16.9246	-38.7754	-30.1741
	648	-31.2832	-16.9995	-38.9198	-30.2944
	649	-31.3229	-17.0305	-39.0191	-30.3682
	650	-31.3578	-17.0624	-39.1085	-30.4456
	651	-31.3888	-17.0979	-39.1905	-30.5217
	652	-31.4199	-17.1433	-39.2675	-30.5964
	653	-31.4512	-17.1747	-39.3443	-30.6718
	654	-31.4826	-17.2061	-39.4212	-30.7471
	655	-31.517	-17.2428	-39.5125	-30.8225
	656	-31.545	-17.273	-39.5836	-30.895
	657	-31.5736	-17.3011	-39.6306	-30.9686
	658	-31.5774	-17.3307	-39.6002	-30.9895
	659	-31.5086	-17.3557	-39.4628	-30.9439
	660	-31.455	-17.3813	-39.35	-30.9128
	661	-31.3807	-17.4069	-39.21	-30.8664
	662	-31.2396	-17.4243	-39.0284	-30.7526
	663	-31.1201	-17.3841	-38.8673	-30.6598
	664	-31.0549	-17.3801	-38.798	-30.6217
	665	-31.079	-17.4078	-38.8351	-30.6906
	666	-31.1005	-17.4297	-38.9032	-30.7596
	667	-31.1227	-17.4527	-38.9712	-30.828
	668	-31.1439	-17.4757	-39.039	-30.8965
	669	-31.1679	-17.5059	-39.1068	-30.9722
	670	-31.1947	-17.531	-39.1801	-31.0427
	671	-31.2182	-17.5547	-39.2503	-31.1132
	672	-31.3282	-17.6314	-39.4086	-31.2356
	673	-31.4872	-17.6616	-39.613	-31.3214
	674	-31.6317	-17.6918	-39.8029	-31.4023
	675	-31.7537	-17.7219	-39.9705	-31.4774
	676	-31.8773	-17.7521	-40.1395	-31.5526
	677	-32.0015	-17.7823	-40.3091	-31.6277
	678	-32.1572	-17.8124	-40.4986	-31.7042
	679	-32.3424	-17.8519	-40.6952	-31.8105
	680	-32.5246	-17.914	-40.8889	-31.9143
	681	-32.6151	-17.9421	-41.0137	-31.9801
	682	-32.6872	-17.9656	-41.1312	-32.0231
	683	-32.7324	-17.9922	-41.2218	-32.0807
	684	-32.7897	-18.0152	-41.3246	-32.1472
	685	-32.8369	-18.0435	-41.4173	-32.2176
	686	-32.8837	-18.0731	-41.5095	-32.2871
	687	-32.9369	-18.1019	-41.6074	-32.354
	688	-32.9832	-18.131	-41.6889	-32.4239
	689	-33.0437	-18.1591	-41.7569	-32.4905
	690	-33.2381	-18.1821	-41.9442	-32.5609
	691	-33.4378	-18.2185	-42.1404	-32.6421
	692	-33.6376	-18.2616	-42.3599	-32.7222
	693	-33.8364	-18.3007	-42.5572	-32.8002
	694	-34.0344	-18.3407	-42.7498	-32.8865
	695	-34.2335	-18.3699	-42.9312	-32.9618
	696	-34.42	-18.4076	-43.1024	-33.0455
	697	-34.4571	-18.4396	-43.1781	-33.1205
	698	-34.4896	-18.4727	-43.2538	-33.1956
	699	-34.5198	-18.5061	-43.3294	-33.2706
	700	-34.55	-18.5414	-43.405	-33.3457
	701	-34.5795	-18.571	-43.48	-33.4201
	702	-34.609	-18.6017	-43.555	-33.4946
	703	-34.6451	-18.6385	-43.6324	-33.5763
	704	-34.6783	-18.6708	-43.7013	-33.6531
	705	-34.7049	-18.6974	-43.7305	-33.7245
	706	-34.692	-18.7263	-43.6776	-33.7251
	707	-34.6076	-18.7504	-43.5294	-33.664
	708	-34.4711	-18.7271	-43.3258	-33.5005
	709	-34.2956	-18.7266	-43.081	-33.3086
	710	-34.1201	-18.6698	-42.781	-33.1167
	711	-33.9673	-18.6096	-42.5758	-32.9763
	712	-33.8575	-18.5855	-42.4396	-32.8972
	713	-33.8751	-18.6101	-42.4528	-32.9372
	714	-33.8956	-18.6323	-42.5187	-33.0067
	715	-33.919	-18.6571	-42.5871	-33.0788
	716	-33.9399	-18.6796	-42.6536	-33.1488
	717	-33.9663	-18.7021	-42.7254	-33.2188
	718	-33.9946	-18.7243	-42.7991	-33.2883
	719	-34.0175	-18.7467	-42.8687	-33.36
	720	-34.1527	-18.8241	-43.0463	-33.4814
	721	-34.1919	-18.8542	-43.1217	-33.5524
	722	-34.2222	-18.8838	-43.1974	-33.6248
	723	-34.2525	-18.9133	-43.2734	-33.699
	724	-34.2827	-18.9428	-43.3484	-33.7734
	725	-34.3136	-18.973	-43.4307	-33.8484
	726	-34.345	-19.0032	-43.5069	-33.9209
	727	-34.4086	-19.0422	-43.6098	-33.9914
	728	-34.4651	-19.0791	-43.6869	-34.0624
	729	-34.4881	-19.1007	-43.7514	-34.1306
	730	-34.5106	-19.1255	-43.7514	-34.1967
	731	-34.4938	-19.1521	-43.6823	-34.1904
	732	-34.519	-19.1767	-43.6854	-34.2542
	733	-34.5424	-19.2006	-43.6732	-34.3241
	734	-34.5379	-19.2231	-43.6093	-34.3139
	735	-34.5061	-19.246	-43.5459	-34.3094
	736	-34.5214	-19.2709	-43.5781	-34.3645
	737	-34.5436	-19.3017	-43.6456	-34.4318
	738	-34.5676	-19.3275	-43.7208	-34.4971
	739	-34.5985	-19.3608	-43.8009	-34.5627
	740	-34.6258	-19.3988	-43.8776	-34.6281
	741	-34.6489	-19.4322	-43.9505	-34.6957
	742	-34.6771	-19.4713	-44.029	-34.7614
	743	-34.6991	-19.5103	-44.0958	-34.8278
	744	-34.8203	-19.5807	-44.2616	-34.9477
	745	-34.8912	-19.6108	-44.3745	-35.0234
	746	-34.9664	-19.641	-44.4914	-35.099
	747	-35.0225	-19.6712	-44.5941	-35.1746
	748	-35.0673	-19.7013	-44.6844	-35.2502
	749	-35.1272	-19.7315	-44.7788	-35.3258
	750	-35.1958	-19.7617	-44.8914	-35.4015
	751	-35.3073	-19.8306	-45.0507	-35.5161
	752	-35.3569	-19.8608	-45.1205	-35.5882
	753	-35.3795	-19.8836	-45.1809	-35.6566
	754	-35.3606	-19.9063	-45.1336	-35.6592
	755	-35.3152	-19.9249	-45.0276	-35.6248
	756	-35.2604	-19.9441	-44.908	-35.5469
	757	-35.2035	-19.9617	-44.7573	-35.4853
	758	-35.0751	-19.9617	-44.5679	-35.3354
	759	-34.9628	-19.9046	-44.3933	-35.2135
	760	-34.9182	-19.8867	-44.31	-35.1701
	761	-34.9359	-19.9052	-44.3561	-35.2174
	762	-34.966	-19.9286	-44.4289	-35.2862
	763	-35.009	-19.9584	-44.5179	-35.3619
	764	-35.0468	-19.9898	-44.6029	-35.4376
	765	-35.0804	-20.0151	-44.6819	-35.5086
	766	-35.1134	-20.0432	-44.7604	-35.5826
	767	-35.1407	-20.069	-44.8311	-35.6539
	768	-35.2773	-20.1016	-45.0155	-35.7317
	769	-35.3436	-20.1225	-45.1122	-35.7981
	770	-35.3861	-20.1434	-45.207	-35.8644
	771	-35.4211	-20.1643	-45.2927	-35.9308
	772	-35.4616	-20.1852	-45.3714	-35.9971
	773	-35.5044	-20.2061	-45.4498	-36.0635
	774	-35.5428	-20.2271	-45.5685	-36.1299
	775	-35.5918	-20.2483	-45.7191	-36.1965
	776	-35.6187	-20.2692	-45.7862	-36.255
	777	-35.644	-20.2793	-45.8201	-36.2887
	778	-35.6129	-20.2417	-45.7333	-36.2089
	779	-35.5292	-20.1294	-45.575	-35.9907
	780	-35.4114	-20.017	-45.3689	-35.7725
	781	-35.2436	-19.9046	-45.1292	-35.5542
	782	-35.08	-19.7923	-44.8844	-35.3444
	783	-34.9184	-19.6799	-44.6351	-35.1311
	784	-34.8087	-19.6043	-44.4864	-35.0135
	785	-34.8191	-19.61	-44.4962	-35.0246
	786	-34.8442	-19.6318	-44.5646	-35.092
	787	-34.8783	-19.6603	-44.6446	-35.1662
	788	-34.9122	-19.6866	-44.7239	-35.2384
	789	-34.9439	-19.7107	-44.8034	-35.308
	790	-34.9766	-19.7341	-44.8811	-35.3762
	791	-35.0053	-19.7553	-44.9569	-35.4429
	792	-35.1415	-19.7799	-45.1436	-35.5128
	793	-35.2034	-19.8008	-45.2423	-35.5792
	794	-35.248	-19.8217	-45.3332	-35.6455
	795	-35.2821	-19.8426	-45.4098	-35.7119
	796	-35.3156	-19.8635	-45.4905	-35.7782
	797	-35.3927	-19.8844	-45.6018	-35.8446
	798	-35.4602	-19.9053	-45.7225	-35.9109
	799	-35.5292	-19.9262	-45.8481	-35.9773
	800	-35.5535	-19.9436	-45.9184	-36.0375
	801	-35.5815	-19.8837	-45.9345	-36.0127
	802	-35.5351	-19.7729	-45.8538	-35.8418
	803	-35.4266	-19.6606	-45.6894	-35.6236
	804	-35.3143	-19.5483	-45.4965	-35.4055
	805	-35.1413	-19.4361	-45.2685	-35.1874
	806	-34.9665	-19.3238	-44.9797	-34.9692
	807	-34.7916	-19.2116	-44.7111	-34.7511
	808	-34.6807	-19.1312	-44.5689	-34.636
	809	-34.6793	-19.1196	-44.5566	-34.6278
	810	-34.7018	-19.1489	-44.6242	-34.7026
	811	-34.7227	-19.178	-44.6906	-34.7768
	812	-34.7438	-19.2067	-44.7571	-34.8511
	813	-34.7648	-19.2343	-44.8237	-34.9241
	814	-34.7861	-19.2625	-44.8904	-34.9977
	815	-34.8079	-19.2915	-44.9575	-35.0722
	816	-34.9206	-19.3227	-45.1126	-35.149
	817	-34.9657	-19.3476	-45.2024	-35.2192
	818	-35.0042	-19.372	-45.2846	-35.2889
	819	-35.0349	-19.3951	-45.3602	-35.3574
	820	-35.0657	-19.4169	-45.4358	-35.4248
	821	-35.0964	-19.442	-45.5114	-35.4955
	822	-35.1272	-19.4679	-45.587	-35.5669
	823	-35.1592	-19.4945	-45.6626	-35.6389
	824	-35.1828	-19.5097	-45.7317	-35.6758
	825	-35.2014	-19.4412	-45.7284	-35.5819
	826	-35.1187	-19.3284	-45.5994	-35.3705
	827	-34.9863	-19.2155	-45.3924	-35.1518
	828	-34.8144	-19.1026	-45.1762	-34.933
	829	-34.6389	-18.9897	-44.8762	-34.7143
	830	-34.4634	-18.8768	-44.5762	-34.4955
	831	-34.2884	-18.764	-44.3241	-34.2861
	832	-34.1637	-18.6731	-44.1637	-34.1532
	833	-34.1361	-18.6551	-44.1448	-34.1341
	834	-34.1596	-18.6841	-44.2138	-34.2086
	835	-34.1816	-18.7138	-44.2814	-34.2832
	836	-34.2039	-18.7434	-44.3489	-34.3569
	837	-34.2262	-18.7731	-44.4163	-34.4304
	838	-34.2476	-18.8027	-44.4831	-34.5041
	839	-34.271	-18.8324	-44.5519	-34.5792
	840	-34.3822	-18.8624	-44.7125	-34.6546
	841	-34.4275	-18.8922	-44.8149	-34.7299
	842	-34.4609	-18.9205	-44.9006	-34.805
	843	-34.4923	-18.9489	-44.9774	-34.8788
	844	-34.5237	-18.9765	-45.0542	-34.9519
	845	-34.5551	-19.0047	-45.1346	-35.0255
	846	-34.5873	-19.0342	-45.2199	-35.1005
	847	-34.6531	-19.0622	-45.3571	-35.1743
	848	-34.685	-19.0897	-45.4225	-35.2434
	849	-34.7089	-19.1069	-45.4433	-35.2968
	850	-34.7142	-19.1297	-45.4023	-35.2822
	851	-34.6577	-19.0915	-45.2862	-35.1614
	852	-34.6016	-18.9893	-45.1521	-34.9662
	853	-34.4891	-18.8771	-44.9575	-34.7481
	854	-34.3327	-18.7703	-44.7291	-34.5513
	855	-34.1908	-18.6773	-44.5459	-34.3987
	856	-34.0929	-18.6145	-44.4147	-34.2965
	857	-34.1085	-18.6202	-44.4342	-34.3074
	858	-34.1347	-18.646	-44.5115	-34.3794
	859	-34.1736	-18.6863	-44.5937	-34.4648
	860	-34.2054	-18.7224	-44.6745	-34.5462
	861	-34.2361	-18.7525	-44.7508	-34.6271
	862	-34.2647	-18.7882	-44.8283	-34.7032
	863	-34.2885	-18.8116	-44.899	-34.7722
	864	-34.4143	-18.8393	-45.0741	-34.8453
	865	-34.4586	-18.8689	-45.1698	-34.9204
	866	-34.4916	-18.8985	-45.2905	-34.9954
	867	-34.5262	-18.9281	-45.3715	-35.0705
	868	-34.5778	-18.9578	-45.4512	-35.1456
	869	-34.6111	-18.9874	-45.5399	-35.2206
	870	-34.6552	-19.017	-45.6395	-35.2957
	871	-34.7712	-19.0456	-45.7792	-35.3698
	872	-34.8052	-19.072	-45.8482	-35.4399
	873	-34.8281	-19.0933	-45.9083	-35.5067
	874	-34.8238	-19.1211	-45.8596	-35.5193
	875	-34.7821	-19.1399	-45.7381	-35.4679
	876	-34.7317	-19.1521	-45.6196	-35.3749
	877	-34.7003	-19.1709	-45.4958	-35.2194
	878	-34.5633	-19.0785	-45.3024	-35.0689
	879	-34.4419	-19.0194	-45.1609	-34.9533
	880	-34.3784	-18.9817	-45.0563	-34.8829
	881	-34.3939	-19.007	-45.0821	-34.9258
	882	-34.4271	-19.0427	-45.1634	-34.998
	883	-34.4736	-19.0679	-45.258	-35.0687
	884	-34.5188	-19.0982	-45.3469	-35.1443
	885	-34.5547	-19.1299	-45.4316	-35.2214
	886	-34.5925	-19.1682	-45.5118	-35.3006
	887	-34.622	-19.1955	-45.5863	-35.3736
	888	-34.7574	-19.2241	-45.7696	-35.4472
	889	-34.8009	-19.2448	-45.8679	-35.5134
	890	-34.8347	-19.2655	-45.9524	-35.5795
	891	-34.8657	-19.2881	-46.0289	-35.6496
	892	-34.8967	-19.3149	-46.1054	-35.7206
	893	-34.9506	-19.342	-46.205	-35.792
	894	-35.0155	-19.3703	-46.3227	-35.8647
	895	-35.1312	-19.3979	-46.491	-35.939
	896	-35.1654	-19.4264	-46.5628	-36.0067
	897	-35.1896	-19.439	-46.5998	-36.0509
	898	-35.1712	-19.4512	-46.535	-36.0226
	899	-35.1188	-19.4478	-46.4041	-35.946
	900	-35.0443	-19.3582	-46.2604	-35.754
	901	-34.9474	-19.2545	-46.0659	-35.5368
	902	-34.7964	-19.1507	-45.8578	-35.3608
	903	-34.6842	-19.0703	-45.7005	-35.2276
	904	-34.6076	-19.0254	-45.5911	-35.1477
	905	-34.6131	-19.044	-45.6239	-35.1737
	906	-34.6427	-19.0715	-45.6989	-35.2463
	907	-34.6774	-19.1007	-45.7791	-35.3206
	908	-34.7112	-19.1239	-45.8559	-35.3932
	909	-34.7431	-19.1499	-45.9333	-35.4641
	910	-34.7752	-19.177	-46.0108	-35.5373
	911	-34.804	-19.2043	-46.0819	-35.61
	912	-34.9382	-19.2404	-46.2629	-35.6916
	913	-34.9861	-19.2642	-46.3574	-35.7609
	914	-35.022	-19.2874	-46.452	-35.8298
	915	-35.0591	-19.3082	-46.535	-35.896
	916	-35.1043	-19.3295	-46.6133	-35.9628
	917	-35.1495	-19.3525	-46.6924	-36.0313
	918	-35.1851	-19.377	-46.8076	-36.1011
	919	-35.2522	-19.4039	-46.9714	-36.1735
	920	-35.2782	-19.4318	-47.0264	-36.2385
	921	-35.3021	-19.4528	-47.0645	-36.2958
	922	-35.3043	-19.4714	-47.0036	-36.2797
	923	-35.2301	-19.4595	-46.8601	-36.1857
	924	-35.131	-19.3622	-46.6671	-35.9673
	925	-35.0132	-19.2498	-46.4827	-35.7496
	926	-34.8546	-19.141	-46.2235	-35.5403
	927	-34.6957	-19.0326	-45.9957	-35.344
	928	-34.6004	-18.9797	-45.8784	-35.2508
	929	-34.5983	-18.9928	-45.8933	-35.2663
	930	-34.6289	-19.0212	-45.9713	-35.3399
	931	-34.6605	-19.0489	-46.0504	-35.4133
	932	-34.6909	-19.0762	-46.1288	-35.4883
	933	-34.7195	-19.1073	-46.2054	-35.5651
	934	-34.7486	-19.1341	-46.2827	-35.6376
	935	-34.7756	-19.161	-46.3551	-35.7106
	936	-34.9223	-19.2157	-46.5506	-35.8105
	937	-34.9739	-19.2414	-46.6552	-35.8816
	938	-35.0285	-19.2658	-46.7424	-35.9515
	939	-35.0666	-19.2888	-46.8261	-36.0199
	940	-35.1019	-19.3105	-46.9078	-36.0868
	941	-35.1516	-19.3333	-47.0153	-36.1548
	942	-35.1995	-19.356	-47.1405	-36.223
	943	-35.2897	-19.3814	-47.2979	-36.2937
	944	-35.3192	-19.4062	-47.3665	-36.3592
	945	-35.3435	-19.4193	-47.4174	-36.4181
	946	-35.3403	-19.4335	-47.3893	-36.4083
	947	-35.2919	-19.4385	-47.3054	-36.3492
	948	-35.2432	-19.4079	-47.2024	-36.1807
	949	-35.1528	-19.2957	-46.9987	-35.9626
	950	-34.9944	-19.1835	-46.7575	-35.764
	951	-34.8615	-19.0805	-46.5534	-35.6006
	952	-34.7852	-19.0352	-46.4624	-35.5254
	953	-34.7925	-19.0395	-46.4584	-35.5315
	954	-34.8206	-19.0653	-46.5339	-35.6032
	955	-34.8553	-19.0886	-46.6162	-35.6705
	956	-34.8898	-19.1098	-46.6984	-35.7372
	957	-34.9249	-19.1312	-46.7789	-35.8038
	958	-34.9602	-19.153	-46.859	-35.8711
	959	-34.99	-19.1783	-46.9343	-35.9427
	960	-35.1399	-19.2534	-47.1285	-36.0598
	961	-35.2065	-19.283	-47.241	-36.1348
	962	-35.2618	-19.3126	-47.3452	-36.2099
	963	-35.3206	-19.3423	-47.4506	-36.2849
	964	-35.3821	-19.3719	-47.5441	-36.36
	965	-35.4616	-19.4015	-47.6748	-36.4351
	966	-35.5581	-19.4311	-47.8111	-36.5101
	967	-35.654	-19.4607	-47.9565	-36.5852
	968	-35.6788	-19.4879	-48.0267	-36.6541
	969	-35.6748	-19.5175	-47.9893	-36.6706
	970	-35.5989	-19.5259	-47.8651	-36.6001
	971	-35.4408	-19.4941	-47.6806	-36.4859
	972	-35.266	-19.4656	-47.422	-36.3365
	973	-35.0911	-19.3923	-47.1226	-36.1295
	974	-34.9163	-19.3004	-46.8232	-35.932
	975	-34.7431	-19.202	-46.5563	-35.7398
	976	-34.6109	-19.1308	-46.3789	-35.6136
	977	-34.5801	-19.1289	-46.3496	-35.6223
	978	-34.6035	-19.1585	-46.4185	-35.6973
	979	-34.6299	-19.1821	-46.4872	-35.7663
	980	-34.6553	-19.2063	-46.5608	-35.8359
	981	-34.6817	-19.2321	-46.6318	-35.907
	982	-34.715	-19.2579	-46.7113	-35.9782
	983	-34.7465	-19.2875	-46.7886	-36.0533
	984	-34.8995	-19.3497	-46.987	-36.1618
	985	-34.9863	-19.372	-47.113	-36.2296
	986	-35.0581	-19.3931	-47.2351	-36.2961
	987	-35.1224	-19.4141	-47.3321	-36.3626
	988	-35.1639	-19.4351	-47.4178	-36.429
	989	-35.2002	-19.4561	-47.5022	-36.4955
	990	-35.2571	-19.4772	-47.6021	-36.562
	991	-35.3577	-19.4982	-47.7595	-36.6285
	992	-35.3822	-19.5174	-47.8286	-36.6861
	993	-35.4091	-19.5311	-47.8852	-36.7336
	994	-35.4246	-19.5417	-47.8631	-36.7347
	995	-35.3868	-19.5472	-47.7887	-36.6527
	996	-35.3396	-19.4639	-47.6693	-36.464
	997	-35.2708	-19.3516	-47.4904	-36.2651
	998	-35.102	-19.2394	-47.2705	-36.0739
	999	-34.9595	-19.1329	-47.0709	-35.9123
	1000	-34.8833	-19.0666	-46.9663	-35.8135
	1001	-34.8686	-19.0558	-46.9711	-35.8066
	1002	-34.8908	-19.0771	-47.04	-35.8734
	1003	-34.9178	-19.1003	-47.1068	-35.9421
	1004	-34.939	-19.1228	-47.1738	-36.0099
	1005	-34.9619	-19.1441	-47.2402	-36.0767
	1006	-34.9836	-19.1654	-47.3121	-36.1435
	1007	-35.007	-19.1865	-47.3808	-36.21
	1008	-35.1425	-19.209	-47.563	-36.278
	1009	-35.3395	-19.2298	-47.6808	-36.3442
	1010	-35.5257	-19.2506	-47.7749	-36.4105
	1011	-35.695	-19.2714	-47.8593	-36.4767
	1012	-35.8576	-19.2922	-47.9363	-36.5429
	1013	-36.0224	-19.313	-48.0155	-36.6092
	1014	-36.2002	-19.3337	-48.1016	-36.6754
	1015	-36.3773	-19.3563	-48.2379	-36.7434
	1016	-36.4671	-19.3782	-48.2944	-36.801
	1017	-36.512	-19.3948	-48.3185	-36.8335
	1018	-36.5536	-19.4099	-48.2758	-36.811
	1019	-36.5901	-19.3542	-48.1643	-36.6321
	1020	-36.6266	-19.2501	-48.0418	-36.4425
	1021	-36.6647	-19.1453	-47.8843	-36.2579
	1022	-36.7082	-19.0483	-47.6998	-36.097
	1023	-36.7547	-18.9637	-47.5345	-35.9654
	1024	-36.8018	-18.9305	-47.4634	-35.9096
	1025	-36.8613	-18.9494	-47.5133	-35.9494
	1026	-37.0516	-18.9721	-47.5862	-36.0178
	1027	-37.2479	-19.0067	-47.6643	-36.0992
	1028	-37.4453	-19.04	-47.742	-36.1788
	1029	-37.6417	-19.0678	-47.8175	-36.253
	1030	-37.8363	-19.0953	-47.892	-36.3262
	1031	-38.032	-19.1249	-47.962	-36.4013
	1032	-38.2304	-19.2019	-48.1479	-36.5252
	1033	-38.2743	-19.2319	-48.2429	-36.6001
	1034	-38.3063	-19.2612	-48.3284	-36.6749
	1035	-38.3371	-19.2906	-48.4067	-36.7497
	1036	-38.3679	-19.32	-48.4833	-36.8245
	1037	-38.3986	-19.3494	-48.5643	-36.8993
	1038	-38.4294	-19.3787	-48.6633	-36.9741
	1039	-38.4832	-19.406	-48.8194	-37.0468
	1040	-38.5075	-19.4345	-48.878	-37.1146
	1041	-38.5313	-19.4571	-48.8986	-37.1827
	1042	-38.5343	-19.4842	-48.8493	-37.1934
	1043	-38.4588	-19.506	-48.722	-37.135
	1044	-38.3837	-19.5092	-48.5598	-37.0149
	1045	-38.2692	-19.4473	-48.3868	-36.8214
	1046	-38.1088	-19.3581	-48.1242	-36.6439
	1047	-37.9675	-19.2904	-47.927	-36.5082
	1048	-37.8671	-19.2536	-47.8048	-36.4287
	1049	-37.8515	-19.2751	-47.7953	-36.4506
	1050	-37.8792	-19.2964	-47.8645	-36.5173
	1051	-37.9124	-19.3212	-47.9373	-36.5838
	1052	-37.9448	-19.3442	-48.0094	-36.6503
	1053	-37.974	-19.3649	-48.0801	-36.7164
	1054	-38.0038	-19.3858	-48.1506	-36.7826
	1055	-38.0288	-19.4091	-48.2184	-36.8525
	1056	-38.1708	-19.486	-48.4021	-36.9736
	1057	-38.2159	-19.5148	-48.5021	-37.0478
	1058	-38.2538	-19.5435	-48.5878	-37.122
	1059	-38.2918	-19.5722	-48.6638	-37.1962
	1060	-38.3298	-19.6009	-48.7524	-37.2703
	1061	-38.3701	-19.6296	-48.8655	-37.3444
	1062	-38.4463	-19.6583	-49.0014	-37.4186
	1063	-38.5693	-19.6865	-49.1759	-37.4903
	1064	-38.5919	-19.7136	-49.2287	-37.556
	1065	-38.6157	-19.7378	-49.2761	-37.6255
	1066	-38.5946	-19.7659	-49.2251	-37.6113
	1067	-38.5458	-19.7682	-49.1113	-37.5376
	1068	-38.4712	-19.784	-48.9857	-37.4691
	1069	-38.3794	-19.7802	-48.8001	-37.3571
	1070	-38.2221	-19.7517	-48.5508	-37.166
	1071	-38.0928	-19.6682	-48.3594	-37.0229
	1072	-37.9878	-19.6103	-48.2211	-36.9197
	1073	-37.9734	-19.6191	-48.1994	-36.9133
	1074	-38.0108	-19.6467	-48.2776	-36.9859
	1075	-38.0622	-19.6863	-48.3678	-37.0703
	1076	-38.1141	-19.7255	-48.4511	-37.1556
	1077	-38.1527	-19.7543	-48.5355	-37.2298
	1078	-38.1983	-19.7867	-48.6185	-37.3077
	1079	-38.2304	-19.8157	-48.694	-37.3822
	1080	-38.3828	-19.8673	-48.8894	-37.4788
	1081	-38.5647	-19.8967	-49.0007	-37.5536
	1082	-38.7395	-19.9257	-49.0928	-37.628
	1083	-38.8916	-19.9534	-49.1761	-37.7012
	1084	-39.0304	-19.9805	-49.2561	-37.7737
	1085	-39.1815	-20.0082	-49.37	-37.8469
	1086	-39.3463	-20.0374	-49.5075	-37.9216
	1087	-39.5107	-20.0644	-49.6813	-37.9945
	1088	-39.6002	-20.0913	-49.7644	-38.0667
	1089	-39.6626	-20.1187	-49.832	-38.1169
	1090	-39.7038	-20.1459	-49.9047	-38.1615
	1091	-39.7529	-20.1751	-49.9445	-38.2255
	1092	-39.8013	-20.2042	-50.0029	-38.2855
	1093	-39.8439	-20.2336	-50.0716	-38.3341
	1094	-39.8974	-20.2629	-50.074	-38.335
	1095	-39.9442	-20.2922	-50.0949	-38.3568
	1096	-40.0018	-20.3206	-50.1619	-38.3995
	1097	-40.115	-20.3499	-50.237	-38.4711
	1098	-40.3103	-20.3765	-50.3136	-38.5438
	1099	-40.5192	-20.4063	-50.4043	-38.6197
	1100	-40.7336	-20.4367	-50.4908	-38.6953
	1101	-40.8935	-20.4687	-50.5708	-38.7752
	1102	-41.0823	-20.5061	-50.656	-38.8585
	1103	-41.2624	-20.5372	-50.7298	-38.9348
	1104	-41.4363	-20.5765	-50.8943	-39.0193
	1105	-41.4887	-20.6043	-50.9876	-39.0927
	1106	-41.5356	-20.6302	-51.0635	-39.164
	1107	-41.583	-20.6526	-51.1394	-39.2319
	1108	-41.628	-20.6739	-51.2153	-39.2985
	1109	-41.6749	-20.695	-51.2912	-39.3651
	1110	-41.7426	-20.7183	-51.3709	-39.4338
	1111	-41.8139	-20.7436	-51.4707	-39.5044
	1112	-41.8376	-20.7686	-51.5268	-39.5618
	1113	-41.8611	-20.7767	-51.5945	-39.6158
	1114	-41.862	-20.7961	-51.5428	-39.6042
	1115	-41.8216	-20.8173	-51.4498	-39.5583
	1116	-41.775	-20.8289	-51.3652	-39.3971
	1117	-41.7258	-20.7789	-51.2244	-39.2136
	1118	-41.5915	-20.6788	-51.0219	-39.0462
	1119	-41.4542	-20.581	-50.8148	-38.8919
	1120	-41.356	-20.5259	-50.6867	-38.8004
	1121	-41.3294	-20.5369	-50.6739	-38.8083
	1122	-41.3568	-20.563	-50.7431	-38.8799
	1123	-41.389	-20.588	-50.8172	-38.9498
	1124	-41.4216	-20.616	-50.8915	-39.0231
	1125	-41.4532	-20.6393	-50.9648	-39.092
	1126	-41.4851	-20.6636	-51.038	-39.1624
	1127	-41.5118	-20.6915	-51.1064	-39.2358
	1128	-41.614	-20.7459	-51.2504	-39.3351
	1129	-41.6442	-20.7752	-51.3244	-39.4098
	1130	-41.675	-20.8044	-51.3997	-39.4845
	1131	-41.7048	-20.8337	-51.475	-39.5592
	1132	-41.7346	-20.863	-51.5502	-39.6339
	1133	-41.7644	-20.8922	-51.6255	-39.7086
	1134	-41.7942	-20.9215	-51.7008	-39.7833
	1135	-41.8241	-20.9431	-51.776	-39.8504
	1136	-41.849	-20.9564	-51.8464	-39.9093
	1137	-41.8721	-20.9601	-51.8432	-39.909
	1138	-41.8052	-20.8475	-51.7364	-39.7496
	1139	-41.6831	-20.7349	-51.5388	-39.5311
	1140	-41.5135	-20.6223	-51.3273	-39.3127
	1141	-41.3383	-20.5097	-51.0276	-39.0942
	1142	-41.1631	-20.3971	-50.7278	-38.8757
	1143	-40.988	-20.2845	-50.4913	-38.6689
	1144	-40.8513	-20.1829	-50.316	-38.5212
	1145	-40.8061	-20.1489	-50.2658	-38.4791
	1146	-40.8302	-20.1713	-50.3353	-38.5452
	1147	-40.8519	-20.1952	-50.4025	-38.6194
	1148	-40.8756	-20.2185	-50.4714	-38.6878
	1149	-40.8991	-20.245	-50.5404	-38.7566
	1150	-40.9226	-20.266	-50.6096	-38.823
	1151	-40.946	-20.2867	-50.6784	-38.8892
	1152	-41.0519	-20.3077	-50.8298	-38.9556
	1153	-41.0774	-20.3284	-50.8997	-39.0218
	1154	-41.105	-20.3491	-50.9727	-39.0879
	1155	-41.1348	-20.3698	-51.048	-39.154
	1156	-41.1646	-20.3904	-51.1232	-39.2201
	1157	-41.1944	-20.4111	-51.1985	-39.2863
	1158	-41.2243	-20.4318	-51.2736	-39.3524
	1159	-41.2541	-20.4525	-51.3519	-39.4185
	1160	-41.2772	-20.4614	-51.4205	-39.4752
	1161	-41.3046	-20.4313	-51.4409	-39.4395
	1162	-41.2945	-20.3321	-51.3945	-39.296
	1163	-41.2308	-20.2195	-51.2619	-39.0962
	1164	-41.1307	-20.1069	-51.0737	-38.8777
	1165	-40.9959	-19.9943	-50.8685	-38.6593
	1166	-40.824	-19.8817	-50.6308	-38.4577
	1167	-40.6887	-19.7832	-50.4527	-38.3143
	1168	-40.5978	-19.7232	-50.3393	-38.2258
	1169	-40.5831	-19.7129	-50.3083	-38.2071
	1170	-40.611	-19.7417	-50.3774	-38.2811
	1171	-40.632	-19.7705	-50.4505	-38.3554
	1172	-40.6539	-19.7956	-50.5179	-38.4259
	1173	-40.6789	-19.8169	-50.5856	-38.4927
	1174	-40.7008	-19.8382	-50.6534	-38.5594
	1175	-40.7244	-19.8596	-50.7224	-38.6262
	1176	-40.844	-19.8812	-50.8874	-38.6933
	1177	-40.8993	-19.9027	-51.0004	-38.7602
	1178	-40.9429	-19.9237	-51.0959	-38.8267
	1179	-40.9756	-19.9448	-51.1769	-38.8932
	1180	-41.007	-19.9658	-51.2537	-38.9596
	1181	-41.0384	-19.9891	-51.3306	-39.0284
	1182	-41.0735	-20.0187	-51.4148	-39.1034
	1183	-41.1707	-20.0475	-51.5533	-39.1777
	1184	-41.1927	-20.0744	-51.6207	-39.2327
	1185	-41.2176	-20.0984	-51.6441	-39.2954
	1186	-41.1787	-20.1276	-51.5675	-39.2689
	1187	-41.1407	-20.1094	-51.4749	-39.1658
	1188	-41.0584	-20.0023	-51.3154	-38.9539
	1189	-40.9541	-19.8962	-51.1165	-38.7474
	1190	-40.7941	-19.7898	-50.869	-38.5517
	1191	-40.6731	-19.7033	-50.6937	-38.4096
	1192	-40.5926	-19.6605	-50.5886	-38.3354
	1193	-40.5876	-19.6586	-50.5828	-38.3293
	1194	-40.614	-19.6837	-50.6552	-38.3999
	1195	-40.6445	-19.7048	-50.7317	-38.4665
	1196	-40.6882	-19.726	-50.8072	-38.5332
	1197	-40.717	-19.7498	-50.8814	-38.6025
	1198	-40.7477	-19.7797	-50.9561	-38.6782
	1199	-40.7746	-19.8018	-51.0285	-38.7458
	1200	-40.8952	-19.8294	-51.1917	-38.8188
	1201	-40.9452	-19.8505	-51.2832	-38.8853
	1202	-40.9922	-19.8716	-51.3653	-38.9518
	1203	-41.027	-19.8926	-51.4443	-39.0182
	1204	-41.06	-19.9136	-51.5243	-39.0847
	1205	-41.1011	-19.9346	-51.6104	-39.1512
	1206	-41.1766	-19.9562	-51.7308	-39.2177
	1207	-41.2909	-19.9775	-51.8923	-39.2844
	1208	-41.3116	-20.0009	-51.9516	-39.3294
	1209	-41.337	-20.0305	-51.9721	-39.3673
	1210	-41.3052	-20.0421	-51.8762	-39.3182
	1211	-41.2435	-20.0205	-51.744	-39.2211
	1212	-41.1765	-19.9399	-51.6087	-39.0359
	1213	-41.0553	-19.8277	-51.4025	-38.8178
	1214	-40.8967	-19.7154	-51.147	-38.6092
	1215	-40.7526	-19.6158	-50.9517	-38.4527
	1216	-40.6478	-19.551	-50.8331	-38.3483
	1217	-40.6382	-19.5448	-50.8223	-38.3433
	1218	-40.6616	-19.5738	-50.8934	-38.4156
	1219	-40.6925	-19.6134	-50.9697	-38.502
	1220	-40.7194	-19.6466	-51.042	-38.5815
	1221	-40.7464	-19.6738	-51.1121	-38.6551
	1222	-40.7741	-19.7079	-51.1854	-38.7281
	1223	-40.797	-19.7298	-51.2519	-38.7954
	1224	-40.9317	-19.7582	-51.432	-38.8705
	1225	-40.9828	-19.7793	-51.5288	-38.937
	1226	-41.0275	-19.8003	-51.619	-39.0034
	1227	-41.0728	-19.8213	-51.709	-39.0699
	1228	-41.1182	-19.8432	-51.7993	-39.1372
	1229	-41.1643	-19.869	-51.8916	-39.2085
	1230	-41.2142	-19.8986	-51.9863	-39.2835
	1231	-41.2986	-19.9255	-52.1125	-39.3558
	1232	-41.3138	-19.9511	-52.1707	-39.4146
	1233	-41.3339	-19.9771	-52.1656	-39.4599
	1234	-41.287	-19.9937	-52.058	-39.399
	1235	-41.1861	-19.9176	-51.882	-39.2065
	1236	-41.0722	-19.8196	-51.6899	-39.0018
	1237	-40.9485	-19.7423	-51.5141	-38.8572
	1238	-40.7861	-19.656	-51.2273	-38.6634
	1239	-40.6244	-19.5804	-51.0023	-38.5023
	1240	-40.5141	-19.5314	-50.8335	-38.4017
	1241	-40.4845	-19.5456	-50.8105	-38.4075
	1242	-40.5112	-19.5759	-50.8827	-38.4833
	1243	-40.5497	-19.6045	-50.9668	-38.557
	1244	-40.5859	-19.6256	-51.0488	-38.6236
	1245	-40.6175	-19.6471	-51.126	-38.6905
	1246	-40.653	-19.6685	-51.2036	-38.7574
	1247	-40.6796	-19.6922	-51.2756	-38.8265
	1248	-40.8331	-19.7661	-51.472	-38.9482
	1249	-40.89	-19.795	-51.578	-39.0227
	1250	-40.9277	-19.824	-51.6608	-39.0971
	1251	-40.9662	-19.853	-51.737	-39.1715
	1252	-41.0015	-19.882	-51.8166	-39.2459
	1253	-41.0673	-19.9109	-51.93	-39.3204
	1254	-41.1564	-19.9399	-52.0653	-39.3948
	1255	-41.2713	-19.967	-52.2264	-39.4674
	1256	-41.2927	-19.9897	-52.2933	-39.524
	1257	-41.3174	-20.0177	-52.3167	-39.5811
	1258	-41.2586	-20.0256	-52.2135	-39.5185
	1259	-41.1811	-20.0216	-52.0691	-39.436
	1260	-41.0423	-19.9785	-51.8575	-39.2809
	1261	-40.8753	-19.9136	-51.5738	-39.0622
	1262	-40.7122	-19.8008	-51.2849	-38.8434
	1263	-40.5616	-19.6938	-51.0604	-38.6606
	1264	-40.4771	-19.6271	-50.9433	-38.5562
	1265	-40.4545	-19.616	-50.9303	-38.5384
	1266	-40.4821	-19.638	-51.0054	-38.606
	1267	-40.5191	-19.6665	-51.0874	-38.6797
	1268	-40.5612	-19.6947	-51.1718	-38.7532
	1269	-40.5959	-19.7179	-51.2548	-38.8231
	1270	-40.6332	-19.7443	-51.3309	-38.8937
	1271	-40.6633	-19.7688	-51.4069	-38.9637
	1272	-40.8236	-19.8078	-51.6059	-39.0484
	1273	-40.89	-19.8289	-51.72	-39.1149
	1274	-40.9415	-19.8499	-51.8169	-39.1814
	1275	-40.9843	-19.8727	-51.8938	-39.2495
	1276	-41.0281	-19.8937	-51.9785	-39.316
	1277	-41.1191	-19.9161	-52.111	-39.3825
	1278	-41.2127	-19.9376	-52.2563	-39.4495
	1279	-41.3441	-19.9588	-52.4396	-39.5162
	1280	-41.3705	-19.9787	-52.5115	-39.5656
	1281	-41.3956	-20.0023	-52.5233	-39.6035
	1282	-41.3495	-20.0115	-52.4264	-39.5477
	1283	-41.2831	-19.9452	-52.2883	-39.3868
	1284	-41.2146	-19.8401	-52.1559	-39.1946
	1285	-41.0859	-19.7309	-51.9297	-38.9834
	1286	-40.9253	-19.6205	-51.6613	-38.7679
	1287	-40.7691	-19.5137	-51.4664	-38.5985
	1288	-40.6892	-19.4526	-51.3562	-38.4993
	1289	-40.673	-19.4416	-51.3409	-38.4841
	1290	-40.6976	-19.4715	-51.4109	-38.5594
	1291	-40.7265	-19.4982	-51.4852	-38.6315
	1292	-40.7574	-19.5237	-51.5588	-38.7027
	1293	-40.7844	-19.548	-51.6311	-38.7725
	1294	-40.812	-19.5713	-51.7061	-38.8417
	1295	-40.8388	-19.5988	-51.776	-38.9147
	1296	-40.9924	-19.6699	-51.9811	-39.0374
	1297	-41.0466	-19.6995	-52.077	-39.1124
	1298	-41.0879	-19.7291	-52.1644	-39.1875
	1299	-41.1194	-19.7588	-52.2412	-39.2626
	1300	-41.1542	-19.7884	-52.3204	-39.3376
	1301	-41.2049	-19.818	-52.4119	-39.4127
	1302	-41.2644	-19.8476	-52.517	-39.4878
	1303	-41.3301	-19.8772	-52.6257	-39.5628
	1304	-41.356	-19.9027	-52.6967	-39.6338
	1305	-41.3358	-19.9316	-52.6422	-39.6287
	1306	-41.1893	-19.9175	-52.4789	-39.5359
	1307	-41.0144	-19.8388	-52.2704	-39.334
	1308	-40.8395	-19.7312	-51.9729	-39.1206
	1309	-40.6647	-19.6254	-51.6735	-38.9091
	1310	-40.4898	-19.5182	-51.3742	-38.6961
	1311	-40.3149	-19.411	-51.0748	-38.4836
	1312	-40.2229	-19.3713	-50.9563	-38.4118
	1313	-40.2065	-19.3908	-50.9563	-38.4329
	1314	-40.2303	-19.4204	-51.0256	-38.508
	1315	-40.2515	-19.4454	-51.0922	-38.5784
	1316	-40.2729	-19.4706	-51.159	-38.6491
	1317	-40.2941	-19.4967	-51.2257	-38.7206
	1318	-40.3156	-19.5234	-51.2926	-38.7927
	1319	-40.3383	-19.553	-51.3611	-38.8678
	1320	-40.4413	-19.6283	-51.51	-38.9889
	1321	-40.4935	-19.6579	-51.6077	-39.0639
	1322	-40.5379	-19.6875	-51.6974	-39.139
	1323	-40.568	-19.7172	-51.773	-39.214
	1324	-40.5981	-19.7467	-51.8486	-39.289
	1325	-40.6282	-19.7762	-51.9241	-39.364
	1326	-40.6583	-19.8057	-51.9996	-39.4389
	1327	-40.6883	-19.8352	-52.0751	-39.5139
	1328	-40.7141	-19.8624	-52.1463	-39.5865
	1329	-40.7091	-19.8919	-52.11	-39.6184
	1330	-40.5818	-19.8756	-51.9969	-39.4991
	1331	-40.4069	-19.7772	-51.7892	-39.2945
	1332	-40.2319	-19.676	-51.4897	-39.0936
	1333	-40.057	-19.5724	-51.1902	-38.8871
	1334	-39.882	-19.4733	-50.8907	-38.6836
	1335	-39.707	-19.3878	-50.5912	-38.4815
	1336	-39.549	-19.3035	-50.394	-38.3429
	1337	-39.4949	-19.2971	-50.3334	-38.3235
	1338	-39.5185	-19.3266	-50.4025	-38.3958
	1339	-39.5406	-19.3509	-50.4699	-38.4656
	1340	-39.5618	-19.3753	-50.5366	-38.5354
	1341	-39.583	-19.4007	-50.6033	-38.6062
	1342	-39.6044	-19.4269	-50.6701	-38.6778
	1343	-39.6277	-19.4564	-50.7389	-38.7528
	1344	-39.737	-19.5307	-50.8936	-38.8707
	1345	-39.7891	-19.5602	-50.9924	-38.9456
	1346	-39.82	-19.5897	-51.0703	-39.0206
	1347	-39.851	-19.6192	-51.1458	-39.0956
	1348	-39.8819	-19.6487	-51.2213	-39.1705
	1349	-39.9128	-19.6783	-51.2968	-39.2455
	1350	-39.9586	-19.7076	-51.39	-39.3193
	1351	-40.0314	-19.7369	-51.5117	-39.396
	1352	-40.0456	-19.7632	-51.5718	-39.4543
	1353	-40.07	-19.7862	-51.6077	-39.5228
	1354	-40.037	-19.8155	-51.5393	-39.5128
	1355	-39.9871	-19.8382	-51.4116	-39.4482
	1356	-39.9046	-19.8342	-51.2555	-39.36
	1357	-39.794	-19.828	-51.0335	-39.1839
	1358	-39.6344	-19.739	-50.7678	-38.9941
	1359	-39.4778	-19.6591	-50.5638	-38.8433
	1360	-39.4222	-19.6578	-50.4909	-38.8068
	1361	-39.4171	-19.6803	-50.4924	-38.8381
	1362	-39.4445	-19.7027	-50.5643	-38.9059
	1363	-39.4721	-19.7233	-50.6376	-38.975
	1364	-39.4997	-19.7434	-50.7104	-39.044
	1365	-39.5252	-19.7653	-50.7831	-39.1116
	1366	-39.5528	-19.7862	-50.8539	-39.178
	1367	-39.5745	-19.8109	-50.921	-39.2474
	1368	-39.7039	-19.8877	-51.0959	-39.3719
	1369	-39.754	-19.9169	-51.1907	-39.4465
	1370	-39.7896	-19.946	-51.2733	-39.5211
	1371	-39.8278	-19.9752	-51.3545	-39.5957
	1372	-39.8611	-20.004	-51.433	-39.67
	1373	-39.9084	-20.0328	-51.5253	-39.7442
	1374	-39.9546	-20.0616	-51.6168	-39.8185
	1375	-40.0604	-20.0892	-51.7558	-39.8928
	1376	-40.0792	-20.1141	-51.8194	-39.957
	1377	-40.1022	-20.1373	-51.8666	-40.0256
	1378	-40.0766	-20.1653	-51.7931	-40.0203
	1379	-40.0149	-20.1887	-51.6714	-39.9735
	1380	-39.9396	-20.2088	-51.5412	-39.9289
	1381	-39.8411	-20.2301	-51.3236	-39.8229
	1382	-39.6811	-20.1903	-51.0582	-39.6313
	1383	-39.5209	-20.1068	-50.8197	-39.4461
	1384	-39.4208	-20.0551	-50.6887	-39.372
	1385	-39.403	-20.0746	-50.6767	-39.3985
	1386	-39.4306	-20.1016	-50.7496	-39.4699
	1387	-39.4665	-20.1236	-50.8303	-39.5352
	1388	-39.5009	-20.144	-50.9102	-39.6012
	1389	-39.5334	-20.1656	-50.99	-39.692
	1390	-39.5656	-20.1863	-51.0676	-39.7911
	1391	-39.5934	-20.212	-51.1409	-39.8624
	1392	-39.7259	-20.2732	-51.3216	-39.968
	1393	-39.7747	-20.3021	-51.4186	-40.0423
	1394	-39.8202	-20.328	-51.5036	-40.1136
	1395	-39.8553	-20.3569	-51.5831	-40.1879
	1396	-39.886	-20.3858	-51.6643	-40.2623
	1397	-39.9207	-20.4147	-51.7418	-40.3367
	1398	-40.0039	-20.4436	-51.8581	-40.411
	1399	-40.1385	-20.4716	-52.0368	-40.4845
	1400	-40.1615	-20.4953	-52.0489	-40.5506
	1401	-40.1827	-20.5209	-52.0481	-40.5955
	1402	-40.1688	-20.5482	-51.9869	-40.6075
	1403	-40.0931	-20.5489	-51.8418	-40.5376
	1404	-40.008	-20.5427	-51.6827	-40.3536
	1405	-39.8415	-20.5197	-51.4698	-40.1471
	1406	-39.6772	-20.464	-51.23	-39.9696
	1407	-39.5241	-20.3822	-51.0206	-39.8248
	1408	-39.424	-20.3475	-50.889	-39.7559
	1409	-39.4268	-20.3694	-50.8774	-39.7795
	1410	-39.449	-20.393	-50.945	-39.8487
	1411	-39.4808	-20.4146	-51.0222	-39.9155
	1412	-39.5083	-20.4355	-51.0948	-39.9819
	1413	-39.5342	-20.4566	-51.1661	-40.0484
	1414	-39.56	-20.4778	-51.2373	-40.1152
	1415	-39.5799	-20.5036	-51.3045	-40.1864
	1416	-39.6976	-20.5809	-51.4668	-40.3089
	1417	-39.7659	-20.6151	-51.5851	-40.385
	1418	-39.8307	-20.6501	-51.7143	-40.461
	1419	-39.8829	-20.6811	-51.8087	-40.5371
	1420	-39.9485	-20.7121	-51.9154	-40.6132
	1421	-40.0176	-20.7431	-52.0271	-40.6893
	1422	-40.1231	-20.78	-52.1607	-40.771
	1423	-40.2451	-20.841	-52.3175	-40.8746
	1424	-40.2636	-20.8654	-52.3812	-40.9388
	1425	-40.2883	-20.8914	-52.4027	-41.0032
	1426	-40.2828	-20.9186	-52.3744	-41.0302
	1427	-40.231	-20.947	-52.2532	-40.9778
	1428	-40.1552	-20.9711	-52.1045	-40.914
	1429	-40.0726	-20.9895	-51.9019	-40.8168
	1430	-39.9253	-20.996	-51.6904	-40.6815
	1431	-39.8019	-20.9539	-51.5238	-40.5758
	1432	-39.7602	-20.972	-51.4658	-40.5723
	1433	-39.7597	-20.993	-51.4622	-40.6065
	1434	-39.7821	-21.0227	-51.5305	-40.6816
	1435	-39.8129	-21.0559	-51.6062	-40.7599
	1436	-39.8454	-21.0839	-51.6857	-40.833
	1437	-39.8723	-21.1082	-51.7581	-40.9031
	1438	-39.8974	-21.1348	-51.8271	-40.9764
	1439	-39.9195	-21.1643	-51.8954	-41.0514
	1440	-40.0375	-21.2005	-52.0709	-41.1323
	1441	-40.0686	-21.2298	-52.147	-41.2071
	1442	-40.0997	-21.2592	-52.2232	-41.2819
	1443	-40.1308	-21.2885	-52.2994	-41.3566
	1444	-40.1619	-21.3178	-52.3756	-41.4314
	1445	-40.193	-21.3472	-52.4517	-41.5062
	1446	-40.2389	-21.3765	-52.528	-41.581
	1447	-40.2932	-21.4046	-52.6266	-41.6568
	1448	-40.3165	-21.4277	-52.6953	-41.7254
	1449	-40.3255	-21.4558	-52.6726	-41.7528
	1450	-40.2907	-21.4773	-52.5633	-41.7071
	1451	-40.2144	-21.4776	-52.4351	-41.6065
	1452	-40.1409	-21.4103	-52.2839	-41.418
	1453	-39.9865	-21.3168	-52.0462	-41.2323
	1454	-39.8236	-21.2119	-51.7829	-41.0247
	1455	-39.6948	-21.1369	-51.6072	-40.8938
	1456	-39.6227	-21.0986	-51.5208	-40.8244
	1457	-39.6427	-21.1193	-51.5604	-40.8565
	1458	-39.6644	-21.1477	-51.6279	-40.9304
	1459	-39.6891	-21.1773	-51.6975	-41.0061
	1460	-39.7153	-21.2066	-51.7679	-41.0815
	1461	-39.7388	-21.2469	-51.8368	-41.1623
	1462	-39.7615	-21.2797	-51.9049	-41.2414
	1463	-39.7837	-21.3086	-51.9722	-41.3158
	1464	-39.9017	-21.3774	-52.1357	-41.4306
	1465	-39.9365	-21.4067	-52.2243	-41.5054
	1466	-39.9682	-21.4361	-52.3009	-41.5801
	1467	-39.9981	-21.4654	-52.3771	-41.6549
	1468	-40.028	-21.4947	-52.4533	-41.7297
	1469	-40.0579	-21.5241	-52.5295	-41.8045
	1470	-40.0878	-21.5534	-52.6056	-41.8792
	1471	-40.1176	-21.5827	-52.6819	-41.954
	1472	-40.1421	-21.6097	-52.7512	-42.0253
	1473	-40.1685	-21.639	-52.8172	-42.1001
	1474	-40.1826	-21.6684	-52.7987	-42.1102
	1475	-40.1613	-21.6932	-52.7161	-42.0779
	1476	-40.1428	-21.7183	-52.6352	-41.9704
	1477	-40.0887	-21.632	-52.4707	-41.8107
	1478	-39.9475	-21.5458	-52.2793	-41.6502
	1479	-39.8598	-21.5009	-52.1648	-41.5643
	1480	-39.8536	-21.5086	-52.1782	-41.5763
	1481	-39.8769	-21.5346	-52.2356	-41.6326
	1482	-39.9001	-21.5639	-52.3042	-41.7074
	1483	-39.9268	-21.5909	-52.3764	-41.7799
	1484	-39.9542	-21.6176	-52.4455	-41.852
	1485	-39.976	-21.6458	-52.5165	-41.9256
	1486	-39.9997	-21.6749	-52.5859	-42.0002
	1487	-40.0234	-21.7045	-52.6552	-42.0752
	1488	-40.1253	-21.7494	-52.8025	-42.1667
	1489	-40.1559	-21.779	-52.8805	-42.2417
	1490	-40.186	-21.8086	-52.9575	-42.3168
	1491	-40.2162	-21.8383	-53.0331	-42.3919
	1492	-40.2464	-21.8664	-53.1088	-42.4654
	1493	-40.2765	-21.896	-53.1844	-42.5405
	1494	-40.3067	-21.9256	-53.26	-42.6156
	1495	-40.3369	-21.9552	-53.3356	-42.6906
	1496	-40.363	-21.945	-53.4072	-42.6751
	1497	-40.3598	-21.8756	-53.3629	-42.5638
	1498	-40.2929	-21.8014	-53.3045	-42.4433
	1499	-40.129	-21.7002	-53.1382	-42.2799
	1500	-39.9542	-21.5879	-52.8388	-42.0618
	1501	-39.7793	-21.4757	-52.5394	-41.8437
	1502	-39.6044	-21.3634	-52.2401	-41.6256
	1503	-39.4296	-21.2512	-51.9407	-41.4075
	1504	-39.2799	-21.1429	-51.7471	-41.2433
	1505	-39.2113	-21.0911	-51.6646	-41.1719
	1506	-39.2379	-21.1177	-51.7367	-41.2436
	1507	-39.2624	-21.1475	-51.8057	-41.3187
	1508	-39.2852	-21.1762	-51.8739	-41.3927
	1509	-39.3077	-21.2059	-51.942	-41.4678
	1510	-39.3302	-21.2355	-52.0109	-41.5429
	1511	-39.3555	-21.2652	-52.0817	-41.618
	1512	-39.4425	-21.2927	-52.2133	-41.691
	1513	-39.4681	-21.3143	-52.2841	-41.7593
	1514	-39.4962	-21.3353	-52.3556	-41.8258
	1515	-39.5264	-21.3563	-52.43	-41.8922
	1516	-39.5566	-21.3773	-52.5056	-41.9587
	1517	-39.5868	-21.3984	-52.5812	-42.0252
	1518	-39.6169	-21.428	-52.6559	-42.1002
	1519	-39.6444	-21.4542	-52.728	-42.1705
	1520	-39.6754	-21.4777	-52.8036	-42.2365
	1521	-39.6837	-21.4871	-52.8565	-42.2735
	1522	-39.6744	-21.5037	-52.8261	-42.2608
	1523	-39.6464	-21.49	-52.7385	-42.1399
	1524	-39.5986	-21.3844	-52.6327	-41.9674
	1525	-39.5508	-21.2773	-52.5266	-41.7822
	1526	-39.472	-21.1854	-52.3446	-41.6283
	1527	-39.3475	-21.0921	-52.1716	-41.479
	1528	-39.2587	-21.0199	-52.0394	-41.3663
	1529	-39.2463	-21.0185	-52.0454	-41.3681
	1530	-39.2711	-21.0415	-52.1163	-41.4365
	1531	-39.3041	-21.0783	-52.1948	-41.5187
	1532	-39.3409	-21.1064	-52.2768	-41.5922
	1533	-39.372	-21.1334	-52.3534	-41.665
	1534	-39.4045	-21.1666	-52.4314	-41.7435
	1535	-39.4307	-21.1965	-52.5037	-41.8189
	1536	-39.5407	-21.2712	-52.6565	-41.9389
	1537	-39.571	-21.3008	-52.7307	-42.014
	1538	-39.6019	-21.3304	-52.8043	-42.0891
	1539	-39.6328	-21.3599	-52.8787	-42.164
	1540	-39.6637	-21.3895	-52.954	-42.239
	1541	-39.6946	-21.4191	-53.0296	-42.3141
	1542	-39.7255	-21.4487	-53.1335	-42.3892
	1543	-39.7823	-21.4769	-53.2115	-42.4629
	1544	-39.806	-21.4928	-53.2806	-42.5246
	1545	-39.8053	-21.5224	-53.2439	-42.539
	1546	-39.7295	-21.4907	-53.0849	-42.4184
	1547	-39.6304	-21.4018	-52.9101	-42.2213
	1548	-39.4761	-21.3196	-52.6979	-42.0193
	1549	-39.3053	-21.2175	-52.4028	-41.8194
	1550	-39.1455	-21.1309	-52.1404	-41.6276
	1551	-38.9859	-21.038	-51.9074	-41.4421
	1552	-38.8483	-20.9774	-51.7469	-41.3308
	1553	-38.7924	-20.9729	-51.6813	-41.3132
	1554	-38.8171	-20.9984	-51.7515	-41.3858
	1555	-38.8493	-21.0249	-51.8257	-41.4579
	1556	-38.8758	-21.0529	-51.8969	-41.5312
	1557	-38.8984	-21.0766	-51.9619	-41.6004
	1558	-38.9221	-21.0993	-52.0302	-41.6686
	1559	-38.9439	-21.1257	-52.0967	-41.7404
	1560	-39.0735	-21.192	-52.2649	-41.8497
	1561	-39.1107	-21.2217	-52.3406	-41.9248
	1562	-39.1417	-21.2513	-52.417	-41.9988
	1563	-39.1726	-21.2798	-52.4933	-42.0727
	1564	-39.2035	-21.3064	-52.5697	-42.1448
	1565	-39.2345	-21.3322	-52.646	-42.2156
	1566	-39.2804	-21.3604	-52.7351	-42.2888
	1567	-39.3384	-21.3908	-52.837	-42.3638
	1568	-39.3618	-21.3929	-52.9051	-42.4115
	1569	-39.3659	-21.4036	-52.889	-42.4089
	1570	-39.2789	-21.373	-52.7292	-42.2853
	1571	-39.1662	-21.2836	-52.5341	-42.0665
	1572	-38.998	-21.1707	-52.3112	-41.8478
	1573	-38.834	-21.0579	-52.0221	-41.629
	1574	-38.6703	-20.945	-51.7436	-41.4103
	1575	-38.5115	-20.8339	-51.5006	-41.2096
	1576	-38.4025	-20.7596	-51.3706	-41.0848
	1577	-38.3908	-20.7411	-51.3593	-41.0645
	1578	-38.4159	-20.7618	-51.4297	-41.13
	1579	-38.4487	-20.7955	-51.5058	-41.2095
	1580	-38.4798	-20.83	-51.5842	-41.2878
	1581	-38.5081	-20.8573	-51.6578	-41.3612
	1582	-38.5347	-20.8823	-51.7298	-41.4319
	1583	-38.5584	-20.903	-51.7978	-41.498
	1584	-38.669	-20.927	-51.944	-41.5678
	1585	-38.6998	-20.9474	-52.0234	-41.6337
	1586	-38.7305	-20.9691	-52.099	-41.7009
	1587	-38.7613	-20.9918	-52.1746	-41.769
	1588	-38.792	-21.02	-52.2502	-41.8426
	1589	-38.8228	-21.049	-52.3258	-41.917
	1590	-38.8535	-21.0779	-52.4046	-41.9914
	1591	-38.9127	-21.1046	-52.5119	-42.0636
	1592	-38.937	-21.1196	-52.5843	-42.1294
	1593	-38.9316	-21.1492	-52.5504	-42.1313
	1594	-38.8984	-21.0687	-52.4486	-42.0108
	1595	-38.8223	-21.0456	-52.284	-41.8151
	1596	-38.7266	-20.9445	-52.0975	-41.6079
	1597	-38.5719	-20.8422	-51.8409	-41.4002
	1598	-38.4215	-20.752	-51.6292	-41.2363
	1599	-38.2722	-20.6608	-51.4371	-41.0804
	1600	-38.1614	-20.5969	-51.2886	-40.9664
	1601	-38.1343	-20.5845	-51.2564	-40.9433
	1602	-38.1563	-20.6141	-51.3246	-41.018
	1603	-38.182	-20.6443	-51.3973	-41.0936
	1604	-38.2102	-20.6737	-51.471	-41.168
	1605	-38.2367	-20.7174	-51.5449	-41.2388
	1606	-38.2621	-20.7432	-51.6154	-41.3098
	1607	-38.2849	-20.7723	-51.6827	-41.3852
	1608	-38.4106	-20.8164	-51.846	-41.4755
	1609	-38.4606	-20.846	-51.9401	-41.5506
	1610	-38.506	-20.8756	-52.0246	-41.6256
	1611	-38.5407	-20.9052	-52.1021	-41.7007
	1612	-38.5748	-20.9349	-52.1789	-41.7758
	1613	-38.6173	-20.9645	-52.273	-41.8508
	1614	-38.6883	-20.9941	-52.3782	-41.9259
	1615	-38.7717	-21.0229	-52.4931	-42.0001
	1616	-38.7942	-21.0466	-52.5611	-42.0661
	1617	-38.8009	-21.0745	-52.5411	-42.0909
	1618	-38.8267	-21.0974	-52.5625	-42.1592
	1619	-38.7656	-21.1193	-52.4329	-42.0836
	1620	-38.6673	-21.0958	-52.2491	-41.896
	1621	-38.5349	-21.0308	-51.9694	-41.6879
	1622	-38.4719	-20.9985	-51.8697	-41.6151
	1623	-38.4152	-20.9827	-51.8108	-41.5754
	1624	-38.4099	-20.9999	-51.7984	-41.5907
	1625	-38.4347	-21.0291	-51.8581	-41.6597
	1626	-38.4575	-21.0563	-51.9247	-41.7333
	1627	-38.4845	-21.0848	-51.9968	-41.8073
	1628	-38.5131	-21.1125	-52.0688	-41.8805
	1629	-38.5395	-21.1384	-52.1386	-41.9517
	1630	-38.5647	-21.1649	-52.2072	-42.0237
	1631	-38.5862	-21.1943	-52.2748	-42.0991
	1632	-38.7007	-21.2355	-52.4369	-42.1863
	1633	-38.7321	-21.2652	-52.5137	-42.2614
	1634	-38.7635	-21.2948	-52.5906	-42.3364
	1635	-38.7949	-21.3244	-52.6674	-42.4115
	1636	-38.8263	-21.354	-52.7443	-42.4866
	1637	-38.8707	-21.3836	-52.8211	-42.5616
	1638	-38.9233	-21.4132	-52.9044	-42.6367
	1639	-38.9605	-21.4429	-52.9812	-42.7117
	1640	-38.9869	-21.4716	-53.0529	-42.786
	1641	-38.9616	-21.4655	-53.0016	-42.7123
	1642	-38.8057	-21.3533	-52.8083	-42.4942
	1643	-38.6308	-21.241	-52.5876	-42.2761
	1644	-38.4553	-21.1281	-52.2941	-42.0574
	1645	-38.2798	-21.0153	-51.9941	-41.8386
	1646	-38.1043	-20.9024	-51.6941	-41.6198
	1647	-37.9298	-20.7895	-51.4105	-41.4011
	1648	-37.7708	-20.6808	-51.2014	-41.2329
	1649	-37.7021	-20.64	-51.1186	-41.1722
	1650	-37.7282	-20.669	-51.1888	-41.2449
	1651	-37.7527	-20.6953	-51.2589	-41.3167
	1652	-37.7772	-20.7219	-51.3289	-41.3887
	1653	-37.8019	-20.7483	-51.3991	-41.4606
	1654	-37.8267	-20.7773	-51.4692	-41.5351
	1655	-37.8514	-20.8063	-51.5407	-41.6095
	1656	-37.9208	-20.8467	-51.6564	-41.6954
	1657	-37.9498	-20.8757	-51.7308	-41.7698
	1658	-37.9789	-20.9047	-51.8053	-41.8442
	1659	-38.0078	-20.9336	-51.8797	-41.9186
	1660	-38.0365	-20.9623	-51.9538	-41.9927
	1661	-38.0651	-20.9909	-52.0278	-42.0668
	1662	-38.0934	-21.0191	-52.1016	-42.1405
	1663	-38.1217	-21.0474	-52.1753	-42.2142
	1664	-38.1485	-21.0077	-52.241	-42.1722
	1665	-38.0832	-20.9253	-52.223	-42.0608
	1666	-37.907	-20.8117	-52.0195	-41.8413
	1667	-37.7308	-20.6981	-51.7188	-41.6219
	1668	-37.5552	-20.5851	-51.4187	-41.4031
	1669	-37.3796	-20.4722	-51.13	-41.1842
	1670	-37.2041	-20.3592	-50.8482	-40.9654
	1671	-37.0285	-20.2463	-50.5767	-40.7466
	1672	-36.9178	-20.1695	-50.4378	-40.6361
	1673	-36.8755	-20.1481	-50.3935	-40.6116
	1674	-36.9045	-20.177	-50.4652	-40.6855
	1675	-36.9289	-20.2057	-50.535	-40.7563
	1676	-36.9516	-20.2328	-50.6032	-40.8253
	1677	-36.9746	-20.2599	-50.6716	-40.895
	1678	-37.0031	-20.2888	-50.7455	-40.9689
	1679	-37.032	-20.3178	-50.8199	-41.0433
	1680	-37.1087	-20.3565	-50.9421	-41.1275
	1681	-37.1375	-20.3854	-51.0164	-41.2019
	1682	-37.1647	-20.4143	-51.0908	-41.2762
	1683	-37.1935	-20.4432	-51.1652	-41.3506
	1684	-37.2224	-20.4721	-51.2395	-41.4249
	1685	-37.2499	-20.501	-51.3139	-41.4993
	1686	-37.2744	-20.53	-51.386	-41.5736
	1687	-37.3007	-20.556	-51.4577	-41.6451
	1688	-37.3222	-20.5775	-51.5247	-41.7121
	1689	-37.2458	-20.5609	-51.5137	-41.6694
	1690	-37.0764	-20.4626	-51.2604	-41.4648
	1691	-36.9012	-20.3519	-50.9607	-41.2482
	1692	-36.7279	-20.2412	-50.6624	-41.0316
	1693	-36.5523	-20.1282	-50.3623	-40.8128
	1694	-36.3767	-20.0153	-50.0622	-40.594
	1695	-36.2012	-19.9023	-49.7648	-40.3752
	1696	-36.0414	-19.8034	-49.5527	-40.2144
	1697	-35.9692	-19.7714	-49.4668	-40.1607
	1698	-35.9974	-19.8003	-49.5374	-40.2337
	1699	-36.0213	-19.825	-49.6067	-40.3032
	1700	-36.0439	-19.8476	-49.6747	-40.3721
	1701	-36.0668	-19.8713	-49.743	-40.4413
	1702	-36.0894	-19.8974	-49.811	-40.5128
	1703	-36.1147	-19.9239	-49.8817	-40.5852
	1704	-36.2237	-19.9921	-50.0362	-40.6988
	1705	-36.2527	-20.021	-50.1105	-40.7732
	1706	-36.2817	-20.0499	-50.1849	-40.8475
	1707	-36.3106	-20.0788	-50.2593	-40.9219
	1708	-36.3395	-20.1077	-50.3337	-40.9962
	1709	-36.3683	-20.1366	-50.408	-41.0706
	1710	-36.3951	-20.1659	-50.4825	-41.1453
	1711	-36.4251	-20.1931	-50.5584	-41.218
	1712	-36.4478	-20.2164	-50.6265	-41.287
	1713	-36.4401	-20.246	-50.5822	-41.2915
	1714	-36.3359	-20.2219	-50.4418	-41.1628
	1715	-36.1685	-20.1205	-50.2499	-40.9556
	1716	-35.9955	-20.0111	-49.9515	-40.7427
	1717	-35.8233	-19.9067	-49.6552	-40.5301
	1718	-35.6545	-19.8042	-49.3598	-40.3215
	1719	-35.4883	-19.7086	-49.0964	-40.1268
	1720	-35.3373	-19.619	-48.8974	-39.9803
	1721	-35.2697	-19.5889	-48.8171	-39.9302
	1722	-35.2964	-19.6185	-48.8851	-40.0014
	1723	-35.3313	-19.6484	-48.954	-40.0768
	1724	-35.3603	-19.6817	-49.0322	-40.155
	1725	-35.4	-19.7057	-49.1137	-40.2246
	1726	-35.4285	-19.7301	-49.1886	-40.2953
	1727	-35.4553	-19.7562	-49.2617	-40.3669
	1728	-35.5618	-19.8282	-49.4097	-40.4846
	1729	-35.5912	-19.8575	-49.4845	-40.5594
	1730	-35.6206	-19.8868	-49.5593	-40.6342
	1731	-35.6499	-19.9162	-49.6341	-40.709
	1732	-35.6793	-19.9455	-49.7088	-40.7837
	1733	-35.7077	-19.9748	-49.7836	-40.8585
	1734	-35.7337	-20.0042	-49.8579	-40.9333
	1735	-35.7638	-20.0301	-49.9334	-41.0047
	1736	-35.7865	-20.0528	-50.0015	-41.0728
	1737	-35.7749	-20.079	-49.9501	-41.0911
	1738	-35.6445	-20.0724	-49.8093	-40.9507
	1739	-35.4737	-19.9736	-49.5546	-40.7465
	1740	-35.3061	-19.8835	-49.2606	-40.539
	1741	-35.1418	-19.7903	-48.9718	-40.3435
	1742	-34.9764	-19.7025	-48.6816	-40.1429
	1743	-34.8137	-19.6151	-48.4172	-39.9555
	1744	-34.6776	-19.5535	-48.2375	-39.8446
	1745	-34.6237	-19.5518	-48.1718	-39.8233
	1746	-34.6515	-19.5808	-48.2479	-39.8951
	1747	-34.6894	-19.6107	-48.3253	-39.9704
	1748	-34.7277	-19.6353	-48.409	-40.0405
	1749	-34.7658	-19.657	-48.4929	-40.1076
	1750	-34.8009	-19.6787	-48.5735	-40.1748
	1751	-34.8366	-19.7026	-48.6549	-40.2443
	1752	-34.9602	-19.7693	-48.8243	-40.3564
	1753	-34.9947	-19.7986	-48.9023	-40.4312
	1754	-35.0253	-19.8279	-48.9789	-40.506
	1755	-35.056	-19.8573	-49.0554	-40.5808
	1756	-35.0866	-19.8866	-49.132	-40.6555
	1757	-35.1172	-19.9159	-49.2086	-40.7303
	1758	-35.1465	-19.9452	-49.2829	-40.8051
	1759	-35.1791	-19.9702	-49.3599	-40.8753
	1760	-35.1991	-19.9831	-49.4244	-40.9273
	1761	-35.2189	-20.005	-49.43	-40.9543
	1762	-35.1965	-20.0221	-49.3384	-40.9099
	1763	-35.1352	-20.0259	-49.2298	-40.841
	1764	-35.029	-20.0031	-49.0666	-40.6827
	1765	-34.8678	-19.9251	-48.7906	-40.466
	1766	-34.7075	-19.8146	-48.5062	-40.2477
	1767	-34.5749	-19.7258	-48.317	-40.0955
	1768	-34.4715	-19.6713	-48.1959	-40.0025
	1769	-34.4415	-19.6741	-48.1613	-39.9958
	1770	-34.4663	-19.7013	-48.2315	-40.0679
	1771	-34.4989	-19.7287	-48.3091	-40.1382
	1772	-34.5313	-19.7519	-48.3865	-40.2055
	1773	-34.564	-19.7763	-48.4646	-40.2728
	1774	-34.5886	-19.8	-48.5323	-40.3418
	1775	-34.6107	-19.8241	-48.5999	-40.412
	1776	-34.7467	-19.9029	-48.7813	-40.5349
	1777	-34.7891	-19.9322	-48.8593	-40.6098
	1778	-34.8222	-19.9616	-48.9359	-40.6846
	1779	-34.8533	-19.991	-49.0125	-40.759
	1780	-34.8913	-20.0203	-49.0898	-40.8338
	1781	-34.9331	-20.0497	-49.1664	-40.9086
	1782	-34.989	-20.0791	-49.2551	-40.9835
	1783	-35.0609	-20.1065	-49.3509	-41.055
	1784	-35.0832	-20.1284	-49.4187	-41.1224
	1785	-35.0802	-20.1577	-49.3919	-41.1346
	1786	-35.0419	-20.1826	-49.2843	-41.0911
	1787	-34.9677	-20.1886	-49.1569	-41.0214
	1788	-34.8807	-20.192	-48.998	-40.8568
	1789	-34.7234	-20.1046	-48.7429	-40.6709
	1790	-34.5627	-20.009	-48.4837	-40.4735
	1791	-34.41	-19.9254	-48.2837	-40.3307
	1792	-34.2929	-19.8576	-48.1336	-40.2148
	1793	-34.2752	-19.8587	-48.0922	-40.2045
	1794	-34.2973	-19.8881	-48.1597	-40.2776
	1795	-34.3228	-19.9092	-48.2305	-40.3442
	1796	-34.3486	-19.9302	-48.296	-40.4106
	1797	-34.3757	-19.9534	-48.3682	-40.479
	1798	-34.3985	-19.9761	-48.4364	-40.5476
	1799	-34.4199	-20.0009	-48.502	-40.6178
	1800	-34.5232	-20.0698	-48.6433	-40.7317
	1801	-34.5531	-20.0991	-48.7186	-40.8065
	1802	-34.583	-20.1285	-48.794	-40.8813
	1803	-34.6129	-20.1579	-48.8694	-40.9562
	1804	-34.6429	-20.1872	-48.9447	-41.031
	1805	-34.6728	-20.2166	-49.0201	-41.1058
	1806	-34.7027	-20.246	-49.0955	-41.1806
	1807	-34.7326	-20.2754	-49.17	-41.2554
	1808	-34.758	-20.3032	-49.2408	-41.3288
	1809	-34.7778	-20.3326	-49.2316	-41.3489
	1810	-34.7137	-20.3344	-49.1124	-41.2843
	1811	-34.6156	-20.3004	-48.945	-41.12
	1812	-34.4561	-20.1893	-48.7222	-40.9019
	1813	-34.2813	-20.0771	-48.4265	-40.6838
	1814	-34.1064	-19.9648	-48.1354	-40.4657
	1815	-33.9601	-19.8526	-47.9432	-40.2937
	1816	-33.8453	-19.7687	-47.8112	-40.1696
	1817	-33.8207	-19.7537	-47.7879	-40.1514
	1818	-33.8467	-19.7791	-47.8596	-40.2213
	1819	-33.8687	-19.8067	-47.926	-40.2941
	1820	-33.8916	-19.8365	-47.9924	-40.369
	1821	-33.9134	-19.8678	-48.0594	-40.4458
	1822	-33.9364	-19.8989	-48.1278	-40.5205
	1823	-33.9606	-19.9277	-48.1976	-40.5948
	1824	-34.0833	-19.9638	-48.3519	-40.676
	1825	-34.1099	-19.9918	-48.4237	-40.7495
	1826	-34.139	-20.0172	-48.4982	-40.8211
	1827	-34.1687	-20.042	-48.5733	-40.8918
	1828	-34.1983	-20.0674	-48.6483	-40.9625
	1829	-34.228	-20.0925	-48.7234	-41.0317
	1830	-34.2535	-20.1189	-48.7946	-41.1038
	1831	-34.2789	-20.1453	-48.8655	-41.1754
	1832	-34.3052	-20.1071	-48.9253	-41.1313
	1833	-34.2732	-19.9971	-48.8658	-40.9697
	1834	-34.2056	-19.8858	-48.7407	-40.7812
	1835	-34.0671	-19.7735	-48.5463	-40.5631
	1836	-33.8922	-19.6613	-48.3091	-40.345
	1837	-33.7174	-19.5491	-48.0097	-40.1269
	1838	-33.5427	-19.4368	-47.7107	-39.9088
	1839	-33.3724	-19.325	-47.455	-39.7034
	1840	-33.2355	-19.2244	-47.2678	-39.5534
	1841	-33.198	-19.1989	-47.2226	-39.5215
	1842	-33.2257	-19.2266	-47.2918	-39.5896
	1843	-33.2482	-19.2567	-47.3607	-39.665
	1844	-33.2706	-19.2888	-47.4286	-39.7404
	1845	-33.2933	-19.3189	-47.4967	-39.8158
	1846	-33.3203	-19.3489	-47.5692	-39.8911
	1847	-33.3471	-19.3786	-47.6443	-39.9661
	1848	-33.4588	-19.4094	-47.8014	-40.0425
	1849	-33.4834	-19.4386	-47.871	-40.1171
	1850	-33.5106	-19.4683	-47.9428	-40.1921
	1851	-33.5407	-19.4975	-48.0157	-40.2669
	1852	-33.5708	-19.5268	-48.0879	-40.3418
	1853	-33.6	-19.5564	-48.1617	-40.4169
	1854	-33.624	-19.5861	-48.2304	-40.4919
	1855	-33.6513	-19.6129	-48.3026	-40.5642
	1856	-33.6651	-19.6369	-48.362	-40.6202
	1857	-33.6899	-19.6611	-48.3731	-40.6835
	1858	-33.6974	-19.6869	-48.3437	-40.7054
	1859	-33.666	-19.7142	-48.261	-40.5876
	1860	-33.6382	-19.6802	-48.1626	-40.4564
	1861	-33.5798	-19.6186	-48.0124	-40.3355
	1862	-33.4296	-19.5473	-47.7856	-40.1912
	1863	-33.2995	-19.4964	-47.6235	-40.0866
	1864	-33.2095	-19.4661	-47.5138	-40.0203
	1865	-33.189	-19.4854	-47.5028	-40.0347
	1866	-33.2151	-19.5142	-47.5739	-40.1083
	1867	-33.2472	-19.5468	-47.6525	-40.1864
	1868	-33.2801	-19.5691	-47.7333	-40.2536
	1869	-33.3113	-19.5946	-47.8195	-40.3215
	1870	-33.3408	-19.6169	-47.8955	-40.3898
	1871	-33.3684	-19.6411	-47.9705	-40.4607
	1872	-33.4839	-19.6977	-48.1392	-40.5579
	1873	-33.5187	-19.7273	-48.2154	-40.6329
	1874	-33.5499	-19.7569	-48.291	-40.708
	1875	-33.5811	-19.7865	-48.3666	-40.783
	1876	-33.6123	-19.8111	-48.4422	-40.8531
	1877	-33.6436	-19.8369	-48.5186	-40.9243
	1878	-33.6962	-19.865	-48.5924	-40.9978
	1879	-33.7656	-19.8929	-48.6689	-41.0709
	1880	-33.786	-19.8948	-48.7355	-41.1183
	1881	-33.8007	-19.9045	-48.7346	-41.122
	1882	-33.7911	-19.9134	-48.6602	-41.0771
	1883	-33.7216	-19.8956	-48.5267	-40.9337
	1884	-33.6347	-19.8017	-48.3791	-40.7167
	1885	-33.467	-19.6895	-48.0879	-40.5041
	1886	-33.3024	-19.5876	-47.8407	-40.3025
	1887	-33.1446	-19.4775	-47.6252	-40.1194
	1888	-33.0085	-19.3801	-47.4493	-39.9662
	1889	-32.9593	-19.3354	-47.3961	-39.9043
	1890	-32.9875	-19.3554	-47.4669	-39.9627
	1891	-33.0171	-19.3806	-47.5416	-40.0329
	1892	-33.0479	-19.4073	-47.6182	-40.1052
	1893	-33.0822	-19.436	-47.6983	-40.179
	1894	-33.1073	-19.4585	-47.7712	-40.246
	1895	-33.1326	-19.48	-47.8425	-40.3144
	1896	-33.2088	-19.5014	-47.9634	-40.3811
	1897	-33.2384	-19.5224	-48.0385	-40.4476
	1898	-33.268	-19.5434	-48.1135	-40.5141
	1899	-33.2977	-19.5645	-48.1886	-40.5806
	1900	-33.3273	-19.5855	-48.2637	-40.647
	1901	-33.3569	-19.6046	-48.3388	-40.7135
	1902	-33.3853	-19.6227	-48.4176	-40.78
	1903	-33.4118	-19.6437	-48.4957	-40.8425
	1904	-33.437	-19.5989	-48.5429	-40.7814
	1905	-33.4009	-19.4912	-48.4601	-40.6155
	1906	-33.243	-19.379	-48.3091	-40.3974
	1907	-33.0681	-19.2667	-48.0609	-40.1792
	1908	-32.8941	-19.1545	-47.7651	-39.9611
	1909	-32.7192	-19.0422	-47.4673	-39.743
	1910	-32.5478	-18.93	-47.1718	-39.5249
	1911	-32.3764	-18.8178	-46.8957	-39.3068
	1912	-32.2389	-18.7113	-46.7133	-39.149
	1913	-32.1695	-18.6575	-46.625	-39.0725
	1914	-32.196	-18.6871	-46.6927	-39.1387
	1915	-32.2287	-18.7235	-46.7692	-39.22
	1916	-32.2696	-18.763	-46.8547	-39.304
	1917	-32.3135	-18.8035	-46.9408	-39.3915
	1918	-32.3504	-18.8345	-47.0242	-39.4694
	1919	-32.3865	-18.8702	-47.1069	-39.5465
	1920	-32.4871	-18.9004	-47.2494	-39.6221
	1921	-32.5148	-18.9126	-47.3226	-39.6724
	1922	-32.5414	-18.9238	-47.3954	-39.7275
	1923	-32.5679	-18.9355	-47.4681	-39.7809
	1924	-32.5955	-18.9506	-47.5416	-39.8407
	1925	-32.6239	-18.9708	-47.6162	-39.9052
	1926	-32.656	-18.9939	-47.6937	-39.949
	1927	-32.6944	-18.9974	-47.7773	-39.9889
	1928	-32.6172	-18.9758	-47.6796	-39.9382
	1929	-32.4417	-18.885	-47.4258	-39.7563
	1930	-32.2662	-18.7832	-47.1257	-39.5475
	1931	-32.0907	-18.676	-46.8257	-39.3344
	1932	-31.9152	-18.5689	-46.5257	-39.1214
	1933	-31.7397	-18.4611	-46.2256	-38.9078
	1934	-31.5642	-18.3509	-45.9256	-38.6915
	1935	-31.3887	-18.2399	-45.6256	-38.4748
	1936	-31.2132	-18.13	-45.3633	-38.2717
	1937	-31.1223	-18.0837	-45.248	-38.1965
	1938	-31.1523	-18.1124	-45.3131	-38.2651
	1939	-31.1861	-18.1354	-45.3922	-38.3344
	1940	-31.2204	-18.1583	-45.4701	-38.4031
	1941	-31.2546	-18.18	-45.5491	-38.4702
	1942	-31.2948	-18.2054	-45.6343	-38.5411
	1943	-31.3343	-18.2304	-45.7199	-38.6115
	1944	-31.466	-18.3018	-45.8972	-38.7284
	1945	-31.4987	-18.3307	-45.9763	-38.8027
	1946	-31.5282	-18.3595	-46.0513	-38.877
	1947	-31.5563	-18.3884	-46.1248	-38.9513
	1948	-31.5844	-18.4173	-46.1981	-39.0256
	1949	-31.6134	-18.4468	-46.2725	-39.1005
	1950	-31.6428	-18.4763	-46.3498	-39.1755
	1951	-31.6765	-18.5058	-46.4267	-39.2477
	1952	-31.6052	-18.4633	-46.4245	-39.1774
	1953	-31.4368	-18.351	-46.1937	-38.9859
	1954	-31.2618	-18.2386	-45.8974	-38.7677
	1955	-31.0868	-18.1262	-45.5979	-38.5495
	1956	-30.9119	-18.0139	-45.2984	-38.3312
	1957	-30.7369	-17.9015	-44.9989	-38.113
	1958	-30.5619	-17.7892	-44.6994	-37.8948
	1959	-30.3869	-17.6768	-44.3998	-37.6765
	1960	-30.2119	-17.5644	-44.1414	-37.4583
	1961	-30.1091	-17.4851	-44.0091	-37.3422
	1962	-30.133	-17.5082	-44.0718	-37.3907
	1963	-30.1593	-17.5475	-44.1434	-37.4753
	1964	-30.1853	-17.5914	-44.2159	-37.5629
	1965	-30.216	-17.6354	-44.2955	-37.6523
	1966	-30.243	-17.6706	-44.3693	-37.7321
	1967	-30.2725	-17.7037	-44.4408	-37.8161
	1968	-30.3745	-17.7335	-44.5885	-37.8913
	1969	-30.4011	-17.7613	-44.6613	-37.9646
	1970	-30.4296	-17.7882	-44.7353	-38.037
	1971	-30.4586	-17.8157	-44.8099	-38.1099
	1972	-30.4881	-17.8452	-44.8853	-38.1848
	1973	-30.5176	-17.8747	-44.9608	-38.2598
	1974	-30.5445	-17.9034	-45.0367	-38.3347
	1975	-30.5718	-17.9318	-45.1056	-38.4064
	1976	-30.5515	-17.8926	-45.1317	-38.3514
	1977	-30.3846	-17.784	-45.0241	-38.1832
	1978	-30.2096	-17.6718	-44.762	-37.9649
	1979	-30.0346	-17.5594	-44.4624	-37.7467
	1980	-29.8596	-17.447	-44.1629	-37.5285
	1981	-29.6846	-17.3347	-43.8634	-37.3102
	1982	-29.5097	-17.2223	-43.5639	-37.092
	1983	-29.3347	-17.1099	-43.2644	-36.8738
	1984	-29.1597	-16.9976	-43.0203	-36.6795
	1985	-29.0794	-16.9554	-42.9198	-36.6099
	1986	-29.1039	-16.9846	-42.9795	-36.6788
	1987	-29.1303	-17.0109	-43.0542	-36.7506
	1988	-29.1551	-17.0357	-43.1286	-36.8208
	1989	-29.18	-17.0606	-43.2012	-36.8912
	1990	-29.2096	-17.0901	-43.2762	-36.9661
	1991	-29.2391	-17.1196	-43.3513	-37.0411
	1992	-29.3254	-17.1945	-43.4874	-37.1586
	1993	-29.3499	-17.2221	-43.5601	-37.2337
	1994	-29.3788	-17.2518	-43.6351	-37.3087
	1995	-29.4077	-17.2814	-43.7102	-37.3838
	1996	-29.4373	-17.311	-43.7853	-37.4589
	1997	-29.4664	-17.3406	-43.8603	-37.5339
[truncated: 6,763 more rows]

## Sheet: Figure 6
	Datetime	Hydropower	Solar	Wind	Natural Gas	Hydrogen	Battery Discharge	Battery Charge	Electrolyzer	Hydro Pump Load			Datetime	Hydropower	Solar	Wind	Natural Gas	Hydrogen	Battery Discharge	Battery Charge	Electrolyzer	Hydro Pump Load
	2026-06-01	8.36767	0	7.71527	14.1489	3.29849	0	0	0	0			2026-06-01	8.36767	0	15.2819	8.6303	1.25045	0	0	0	0
	2026-06-01 01:00:00	8.36701	0	7.71676	12.3952	1.30882	0	0	0	0			2026-06-01 01:00:00	8.36701	0	16.1653	4.02886	1.22662	0	0	0	0
	2026-06-01 02:00:00	8.34235	0	7.33353	10.8673	1.22662	0	0	0	0			2026-06-01 02:00:00	8.32935	0	18.748	0.07578	1.14755	0	-0.50977	0	-0.019
	2026-06-01 03:00:00	8.36568	0	5.12296	12.332	1.32214	0	0	0	0			2026-06-01 03:00:00	8.34188	0	17.3667	0.20761	1.22662	0	0	0	0
	2026-06-01 04:00:00	8.36507	0.0032	3.86314	12.4173	3.78957	0	0	0	0			2026-06-01 04:00:00	8.34507	0.00255	17.7336	0.40586	1.49244	0.45879	0	0	0
	2026-06-01 05:00:00	5.73261	16.2151	6.45336	2.61221	1.15146	0	0	-0.87165	-0.04			2026-06-01 05:00:00	3.02247	12.9079	18.2346	0.03258	1.132	0	0	-0.07591	-0.04002
	2026-06-01 06:00:00	3.08752	70.8635	6.91917	2.0046	1.1359	0	-44.361	-1.40681	-0.97			2026-06-01 06:00:00	2.82079	56.4103	18.0374	0.03118	1.132	0	-30.9736	-4.17687	-1.43939
	2026-06-01 07:00:00	2.7514	127.694	7.26137	1.24993	1.1359	0	-46.1932	-49.141	-2.5645			2026-06-01 07:00:00	2.81912	101.65	17.1008	0.03118	1.132	5e-05	-43.1137	-32.593	-1.6445
	2026-06-01 08:00:00	2.74999	164.644	7.95134	0.80373	1.13591	0	-46.4135	-83.3293	-2.5645			2026-06-01 08:00:00	2.74999	131.063	17.3305	0.03118	1.132	2e-05	-48.5591	-53.2991	-2.2445
	2026-06-01 09:00:00	2.72684	186.341	7.2373	0.76414	1.13591	0	-30.0449	-118.017	-2.5645			2026-06-01 09:00:00	2.72684	148.335	16.3408	0.03	1.13201	0	-43.6819	-72.8293	-1.6445
	2026-06-01 10:00:00	2.68552	210.595	5.6816	0.66154	1.132	0	-25.085	-143.614	-2.77952			2026-06-01 10:00:00	2.68552	167.642	15.4011	0.03	1.132	0	-20.7965	-111.694	-2.61736
	2026-06-01 11:00:00	2.68453	196.481	5.63908	1.26719	1.13591	0	-12.442	-141.5	-2.6045			2026-06-01 11:00:00	2.68453	156.407	15.9623	0.03	1.132	0	-17.0701	-103.718	-1.9645
	2026-06-01 12:00:00	2.68308	212.69	1.79712	1.62528	1.16962	0	-24.8785	-139.923	-2.6045			2026-06-01 12:00:00	2.68308	169.31	13.0745	0.03	1.13201	2e-05	-26.5544	-101.451	-2.6045
	2026-06-01 13:00:00	2.79535	207.773	2.27227	1.97284	1.1359	0	-20.5785	-138.701	-2.8845			2026-06-01 13:00:00	2.68342	165.396	12.6985	0.03	1.132	1e-05	-19.0625	-103.371	-2.6195
	2026-06-01 14:00:00	2.73427	183.328	0.57172	2.93982	1.1359	0	-5.20772	-130.354	-1			2026-06-01 14:00:00	2.68227	145.936	10.57	0.03	1.132	1e-05	-6.20117	-95.2164	-1.015
	2026-06-01 15:00:00	2.73928	151.343	2.21703	3.20035	1.13589	0	-1.89846	-105.854	-0.84225			2026-06-01 15:00:00	2.68728	120.475	12.2199	0.03	1.132	3e-05	-0.98175	-76.9622	-2.6045
	2026-06-01 16:00:00	2.84196	116.642	1.82427	3.93826	1.29432	0	-0.97141	-72.5897	-1.6445			2026-06-01 16:00:00	2.68996	92.8522	12.9764	0.03	1.132	4e-05	-1.41754	-50.0068	-2.22965
	2026-06-01 17:00:00	3.85808	53.6984	2.16177	4.15728	2.77905	1.60711	-0.002	-19.2363	-0.04			2026-06-01 17:00:00	2.73394	42.7462	14.1027	0.5934	1.20059	0	0	-11.1624	0
	2026-06-01 18:00:00	4.17899	11.6206	1.8185	6.36467	4.85218	23.3897	0	-4.94307	0			2026-06-01 18:00:00	4.96783	9.2505	12.8573	2.09839	2.9626	18.3358	0	-3.1909	0
	2026-06-01 19:00:00	4.20708	0.01686	2.76245	6.36856	6.00835	32.2125	0	-4.76327	0			2026-06-01 19:00:00	5.60191	0.01342	13.5219	2.09839	3.69816	24.9719	0	-3.09313	0
	2026-06-01 20:00:00	5.79975	0	2.40817	6.47165	6.83548	31.4725	0	-4.83809	0			2026-06-01 20:00:00	5.72767	0	13.8587	2.09839	4.30826	25.2868	0	-3.13044	0
	2026-06-01 21:00:00	4.20324	0	4.1867	6.28565	3.69677	29.4661	0	-4.47405	0			2026-06-01 21:00:00	4.96686	0	16.0564	2.09839	2.94947	19.0656	0	-1.76228	0
	2026-06-01 22:00:00	3.48953	0	3.9555	6.47165	3.12837	28.6754	0	-4.50703	0			2026-06-01 22:00:00	5.07745	0	15.7706	2.09839	2.99811	17.1254	0	-1.52653	-0.32
	2026-06-01 23:00:00	7.96009	0	4.85945	8.94268	14.5451	0.54914	0	0	0			2026-06-01 23:00:00	7.99559	0	16.6864	4.56942	6.96692	0.63814	0	0	0
	2026-06-02	8.70117	0	4.69486	4.58757	1.1359	11.074	0	0	0			2026-06-02	7.33218	0	16.5494	1.14452	1.132	5.3272	0	0	0
	2026-06-02 01:00:00	8.46543	0	4.0738	3.70981	1.1359	10.0656	0	0	0			2026-06-02 01:00:00	6.84298	0	16.0501	0.84623	1.132	3.96746	0	0	0
	2026-06-02 02:00:00	8.7659	0	3.02972	2.49749	1.1359	10.11	0	0	0			2026-06-02 02:00:00	5.01538	0	14.9989	0.0314	1.132	5.79634	0	0	0
	2026-06-02 03:00:00	8.63979	0	2.60228	2.41755	1.1359	10.1346	0	0	0			2026-06-02 03:00:00	4.80727	0	15.1453	0.0314	1.132	5.21143	0	0	0
	2026-06-02 04:00:00	7.95366	0.00347	3.91755	2.31202	1.1359	9.95351	0	0	0			2026-06-02 04:00:00	4.29625	0.00276	17.3126	0.0314	1.132	3.69401	0	0	0
	2026-06-02 05:00:00	3.23105	17.278	4.10118	1.91837	1.1359	1e-05	0	-1.06516	-0.038			2026-06-02 05:00:00	3.58916	13.754	17.6651	0.03	1.132	0	0	-3.22586	0
	2026-06-02 06:00:00	2.74587	74.996	2.40527	1.05824	1.13591	0	-43.1194	-5.30558	-0.33			2026-06-02 06:00:00	3.3193	59.6999	16.0782	0.03	1.13201	0	0	-45.2077	0
	2026-06-02 07:00:00	2.74627	128.831	1.21433	0.32018	1.14225	0	-10.1151	-86.0745	-1.305			2026-06-02 07:00:00	3.1584	102.555	14.5845	0.03	1.132	0	0	-83.9439	0
	2026-06-02 08:00:00	2.74161	177.069	2.22139	0.03	1.132	0	-2.52517	-139.426	-2.27973			2026-06-02 08:00:00	2.74161	140.954	15.6855	0.03	1.11385	0	-0.61746	-114.701	-3.0945
	2026-06-02 09:00:00	2.74585	198.863	2.20173	0.03	1.132	0	-18.0874	-146.5	-2.57047			2026-06-02 09:00:00	2.74585	158.303	15.9942	0.03	1.11385	1e-05	-16.4504	-114.701	-3.0945
	2026-06-02 10:00:00	2.71332	209.973	2.59415	0.03	1.132	0	-25.2757	-146.5	-2.6195			2026-06-02 10:00:00	2.71332	167.147	16.638	0.03	1.11385	0	-24.6506	-114.701	-3.0945
	2026-06-02 11:00:00	2.69968	218.486	0.79449	0.03	1.132	0	-31.0608	-146.5	-2.6195			2026-06-02 11:00:00	2.69968	173.924	16.708	0.03	1.11385	3e-05	-28.0721	-114.701	-3.0945
	2026-06-02 12:00:00	2.69268	229.726	1.08369	0.03	1.132	0	-42.182	-146.5	-2.6195			2026-06-02 12:00:00	2.69268	182.871	14.9756	0.03	1.11385	2e-05	-33.4841	-114.701	-3.0945
	2026-06-02 13:00:00	2.83402	228.588	0.29411	0.03	1.132	0	-42.8404	-146.238	-2.6195			2026-06-02 13:00:00	2.69857	181.966	15.4647	0.03	1.11385	0	-33.1667	-114.701	-3.0945
	2026-06-02 14:00:00	2.69784	204.517	0.15599	0.03	1.13201	0	-19.5708	-144.019	-2.2945			2026-06-02 14:00:00	2.69784	162.804	16.374	0.03	1.11385	2e-05	-17.9384	-114.701	-2.7695
	2026-06-02 15:00:00	2.69791	167.88	0.61305	0.32018	1.40034	0	-0.95435	-126.088	-2.2945			2026-06-02 15:00:00	2.69791	133.342	19.3123	0.03	1.132	1e-05	-1.46693	-111.472	0
	2026-06-02 16:00:00	2.69825	125.421	0.67222	1.62528	1.20407	0	-0.89656	-86.5396	-1.9695			2026-06-02 16:00:00	2.89725	99.6176	20.8657	0.03	1.13201	1e-05	-1.46689	-79.0949	-0.02
	2026-06-02 17:00:00	2.69927	65.7523	0.41246	3.24419	1.1359	0	-0.88	-30.8923	-1.6445			2026-06-02 17:00:00	2.9929	52.3415	21.2715	0.03	1.132	0	-0.61403	-32.8717	0
	2026-06-02 18:00:00	7.51	13.2355	0.10861	3.35116	1.77805	13.0703	0	-2.38715	0			2026-06-02 18:00:00	6.37031	10.536	19.2939	0.6714	2.07297	0.91081	0	-1.45383	0
	2026-06-02 19:00:00	5.56546	0.01766	0.0638	3.35116	2.76557	30.2233	0	-3.41347	0			2026-06-02 19:00:00	7.6393	0.01406	17.398	0.6714	4.20508	8.69561	0	0	0
	2026-06-02 20:00:00	5.44007	0	0.9504	3.35116	3.29632	29.9105	0	-3.359	0			2026-06-02 20:00:00	7.64022	0	18.2026	0.6714	4.56584	8.55935	0	0	0
	2026-06-02 21:00:00	3.63171	0	0.638	3.35116	1.45347	30.6357	0	-3.19958	0			2026-06-02 21:00:00	7.63999	0	19.0355	0.6714	4.35475	5.49725	0	-0.63839	0
	2026-06-02 22:00:00	5.22796	0	1.06153	3.35116	2.03926	23.3799	0	-1.8753	0			2026-06-02 22:00:00	7.64076	0	20.8174	0.6714	2.38831	3.96877	0	-2.2522	0
	2026-06-02 23:00:00	7.54093	0	1.51784	5.89446	17.644	0.58524	0	0	0			2026-06-02 23:00:00	7.64093	0	21.4919	2.47269	3.63334	0.4043	0	-2.46065	0
	2026-06-03	6.60339	0	1.17085	3.35116	1.24982	20.5453	0	-2.33397	0			2026-06-03	5.23327	0	21.8024	0.35	1.132	37.1995	0	-27.0034	0
	2026-06-03 01:00:00	5.71985	0	3.13529	2.89621	1.13591	16.1163	0	-1.44399	0			2026-06-03 01:00:00	4.59964	0	22.5465	0.35	1.132	26.8252	0	-20.0717	0
	2026-06-03 02:00:00	5.96938	0	3.384	2.47365	1.1359	13.7579	0	-0.91268	0			2026-06-03 02:00:00	5.36743	0	22.1938	0.0314	1.13201	2.65518	-0.01275	-3.59459	0
	2026-06-03 03:00:00	6.45033	0	1.75879	2.53535	1.1359	14.0822	0	-0.94244	0			2026-06-03 03:00:00	5.77492	0	20.6405	0.0314	1.132	2.65516	0	-3.38596	0
	2026-06-03 04:00:00	6.42401	0.00343	1.6643	2.52756	1.1359	13.7653	0	-0.86488	0			2026-06-03 04:00:00	3.63327	0.00272	20.5345	0.03	1.13201	22.7955	0	-15.462	0
	2026-06-03 05:00:00	3.20787	19.1277	1.51671	2.07317	1.1359	0	0	-1.34893	0			2026-06-03 05:00:00	3.9893	15.1925	19.7801	0.03	1.132	5.70536	0	-13.1641	0
	2026-06-03 06:00:00	2.9369	79.5174	1.24041	0.79942	1.13591	0	0	-51.0901	-1.6445			2026-06-03 06:00:00	3.59248	63.1581	17.8258	0.03	1.132	19.4387	0	-71.5611	0
	2026-06-03 07:00:00	2.93613	139.714	0.91236	0.03	1.132	0	0	-107.53	-1.6445			2026-06-03 07:00:00	3.03613	110.971	16.1084	0.03	1.132	19.0124	0	-114.701	-0.038
	2026-06-03 08:00:00	2.93263	184.78	1.03972	0.03	1.11385	0	-4.14048	-146.5	-1.9245			2026-06-03 08:00:00	2.73363	147.093	14.7415	0.03	1.11385	0	-4.76285	-114.701	-2.5845
	2026-06-03 09:00:00	2.69704	217.511	0.78238	0.03	1.11385	0	-31.9142	-146.5	-1.6445			2026-06-03 09:00:00	2.69704	173.148	13.8096	0.03	1.11385	2e-05	-26.0454	-114.701	-2.7695
	2026-06-03 10:00:00	2.67946	221.79	2.04665	0.03	1.11385	0	-36.2491	-146.5	-1.6445			2026-06-03 10:00:00	2.67946	176.554	15.0692	0.03	1.11385	4e-05	-29.5029	-114.701	-2.7695
	2026-06-03 11:00:00	2.67942	240.396	0.57065	0.03	1.11385	0	-52.8809	-146.5	-1.6445			2026-06-03 11:00:00	2.67942	191.366	13.3017	0.03	1.11385	4e-05	-42.0083	-114.701	-2.7695
	2026-06-03 12:00:00	2.67919	230.149	0.51712	0.03	1.11385	0	-41.5208	-146.5	-1.9245			2026-06-03 12:00:00	2.67919	183.208	13.8369	0.03	1.11385	2e-05	-33.607	-114.701	-2.7695
	2026-06-03 13:00:00	2.6771	224.507	0.39282	0.03	1.11385	0	-38.5962	-146.5	-1.9245			2026-06-03 13:00:00	2.6771	178.717	14.0164	0.03	1.11385	1e-05	-29.3054	-114.701	-2.5845
	2026-06-03 14:00:00	2.67994	222.014	0.49921	0.03	1.11385	0	-35.3529	-146.5	-1.6445			2026-06-03 14:00:00	2.67994	176.732	14.2044	0.03	1.11385	2e-05	-27.5828	-114.701	-2.9095
	2026-06-03 15:00:00	2.74865	176.971	0.38695	0.03	1.132	0	0	-139.731	-0.19712			2026-06-03 15:00:00	2.7035	140.876	15.5836	0.03	1.11385	0	-0.00011	-114.701	-1.11657
	2026-06-03 16:00:00	2.76906	129.479	0.55537	1.27602	1.1359	0	-0.00011	-92.1105	-1.6445			2026-06-03 16:00:00	3.19834	102.841	17.9966	0.03	1.13201	0	0	-82.9626	0
	2026-06-03 17:00:00	2.77543	68.5519	0.45514	2.72468	1.14048	0.20843	-0.00011	-35.9065	-1.6445			2026-06-03 17:00:00	5.42573	54.4486	20.1438	0.03	1.13201	0	-0.00022	-38.8928	-0.019
	2026-06-03 18:00:00	7.33606	13.9474	0	3.27218	1.15603	12.616	0	-2.4732	0			2026-06-03 18:00:00	6.09068	11.1027	21.171	1.8434	1.18775	0.11782	0	-2.96971	0
	2026-06-03 19:00:00	6.31027	0.01763	0.67416	3.27218	2.21615	28.2809	0	-3.06685	0			2026-06-03 19:00:00	7.49898	0.01403	21.8452	2.09839	2.69845	5.90577	0	-2.30633	0
	2026-06-03 20:00:00	6.22045	0	0.54032	3.27218	3.1772	28.8639	0	-3.14265	0			2026-06-03 20:00:00	7.33726	0	21.7113	2.09839	3.04988	7.15959	0	-2.05501	-0.32
	2026-06-03 21:00:00	6.76257	0	1.52339	3.27218	1.39518	25.7022	0	-2.68606	0			2026-06-03 21:00:00	7.3357	0	22.6944	2.09839	1.92016	5.03733	0	-2.74649	-0.32
	2026-06-03 22:00:00	7.33661	0	1.66305	3.27218	1.91316	20.6467	0	-1.78706	0			2026-06-03 22:00:00	7.43661	0	22.8341	2.05852	1.18775	2.8972	0	-3.32164	0
	2026-06-03 23:00:00	7.33793	0	3.04535	5.77075	17.2562	0.55923	0	0	0			2026-06-03 23:00:00	7.56293	0	24.2163	2.73558	2.27137	0.50854	0	-3.32529	0
	2026-06-04	7.33449	0	3.17982	3.27218	1.16623	16.326	0	-0.36605	0			2026-06-04	3.69161	0	23.5223	1.14312	1.132	23.3798	-1e-05	-14.1301	0
	2026-06-04 01:00:00	7.33218	0	3.94125	2.81406	1.1359	12.4432	0	0	0			2026-06-04 01:00:00	4.03521	0	23.2319	1.14312	1.132	21.2791	-4e-05	-15.448	0
	2026-06-04 02:00:00	6.48942	0	3.9336	2.44652	1.1359	11.7241	0	0	0			2026-06-04 02:00:00	3.74449	0	22.6849	0.18675	1.13201	21.6189	0	-15.9295	0
	2026-06-04 03:00:00	6.48985	0	4.07593	2.32636	1.1359	11.1675	0	0	0			2026-06-04 03:00:00	3.67132	0	22.6509	0.03	1.132	21.0476	0	-15.6504	0
	2026-06-04 04:00:00	6.48726	0.00329	3.24327	2.58131	1.13591	12.7971	0	-0.2826	0			2026-06-04 04:00:00	3.8361	0.00261	22.1924	0.03	1.132	23.9977	-1e-05	-17.4101	0
	2026-06-04 05:00:00	4.01145	17.1828	4.59578	2.32729	1.13591	0	0	-1.03171	0			2026-06-04 05:00:00	3.64803	13.6478	23.2259	0.03	1.132	9.41728	0	-15.7258	0
	2026-06-04 06:00:00	2.72555	77.22	5.23399	1.5681	1.132	0	-0.101	-48.6483	-1.6445			2026-06-04 06:00:00	7.15319	61.3334	22.7326	0.03	1.132	0	0	-53.656	0
	2026-06-04 07:00:00	2.72448	135.188	5.23746	1.00388	1.132	0	-0.2259	-101.067	-1.9695			2026-06-04 07:00:00	3.77532	107.375	21.7517	0.03	1.13201	0	-0.00026	-92.0408	0
	2026-06-04 08:00:00	2.72111	180.293	5.72671	0.03	1.132	0	-2.39775	-143.356	-0.33			2026-06-04 08:00:00	2.72111	143.52	20.7187	0.03	1.11385	2e-05	-2.31499	-114.701	-2.9095
	2026-06-04 09:00:00	2.71954	206.916	4.76054	0.03	1.132	0	-22.2518	-146.5	-1.6445			2026-06-04 09:00:00	2.71954	164.713	19.3151	0.03	1.11385	1e-05	-18.6265	-114.701	-2.5845
	2026-06-04 10:00:00	2.84744	210.724	2.87544	0.03	1.132	0	-24.2432	-145.576	-1.6445			2026-06-04 10:00:00	2.71199	167.745	17.8485	0.03	1.11385	1e-05	-21.5725	-114.701	-2.5845
	2026-06-04 11:00:00	2.7041	228.45	4.82506	0.03	1.132	0	-44.4242	-146.5	-1.6445			2026-06-04 11:00:00	2.7041	181.856	18.8222	0.03	1.11385	2e-05	-32.9777	-114.701	-2.5845
	2026-06-04 12:00:00	2.69877	234.631	2.05729	0.03	1.132	0	-46.6151	-146.5	-1.6445			2026-06-04 12:00:00	2.69877	186.776	16.5432	0.03	1.11385	1e-05	-36.3071	-114.701	-2.5845
	2026-06-04 13:00:00	2.69534	231.27	2.08718	0.03	1.13201	0	-41.6672	-146.44	-1.6445			2026-06-04 13:00:00	2.69534	184.101	16.8171	0.03	1.11385	1e-05	-34.1851	-114.701	-2.5845
	2026-06-04 14:00:00	2.89408	210.86	2.4589	0.14026	1.132	0	-23.4441	-144.702	-1.6445			2026-06-04 14:00:00	2.69508	167.853	17.9337	0.03	1.11385	0	-20.7824	-114.701	-2.5845
	2026-06-04 15:00:00	2.89442	165.762	2.0789	1.5681	1.13201	0	-1.21254	-124.072	-1.9145			2026-06-04 15:00:00	4.96147	131.659	19.222	0.03	1.132	0	-4e-05	-110.769	0
	2026-06-04 16:00:00	2.89241	102.358	2.91854	2.60429	1.13591	0	-0.88033	-65.2627	-1.6245			2026-06-04 16:00:00	5.9317	81.2994	22.2239	0.03	1.13201	0	0	-63.6555	0
	2026-06-04 17:00:00	2.89429	67.9744	3.6186	3.32808	1.1359	0	-0.90744	-34.2791	-1.3166			2026-06-04 17:00:00	3.73815	53.9899	23.8783	0.03	1.132	0	-0.00033	-36.0639	0
	2026-06-04 18:00:00	5.38249	13.7867	4.31288	5.04229	1.19623	12.4694	0	-2.24228	0			2026-06-04 18:00:00	5.25904	10.9748	25.4839	2.11013	1.34049	0.93391	0	-3.23198	0
	2026-06-04 19:00:00	5.79579	0.01813	5.43385	5.08916	2.11561	25.0106	0	-2.25356	0			2026-06-04 19:00:00	8.16002	0.01443	26.6048	2.11139	4.06525	2.75105	0	-2.44735	0
	2026-06-04 20:00:00	6.31278	0	3.91659	5.08916	4.69872	25.8836	0	-2.66128	0			2026-06-04 20:00:00	7.9838	0	25.0876	2.11139	4.63175	6.5747	0	-1.77811	0
	2026-06-04 21:00:00	7.56038	0	4.67031	5.08916	2.36032	22.1162	0	-2.55494	0			2026-06-04 21:00:00	8.5395	0	25.8413	2.11139	4.50841	0.82357	-4e-05	-2.5327	0
	2026-06-04 22:00:00	7.53322	0	5.93204	5.08916	1.27818	19.6222	0	-2.04735	0			2026-06-04 22:00:00	7.63485	0	27.103	2.11139	2.88389	1.01705	0	-3.26147	0
	2026-06-04 23:00:00	8.71336	0	6.8094	7.46	11.0605	0.52924	0	0	0			2026-06-04 23:00:00	7.09649	0	27.9804	2.11139	2.20841	0.02871	-0.33949	-4.11443	0
	2026-06-05	8.70693	0	6.57809	3.63285	1.11282	10.4878	0	0	0			2026-06-05	5.59501	0	26.1629	1.13228	1.10892	25.1866	0	-21.33	0
	2026-06-05 01:00:00	7.9038	0	7.47811	2.91504	1.11282	8.00988	0	0	0			2026-06-05 01:00:00	3.44476	0	26.0097	1.13151	1.10893	18.2131	0	-15.3491	0
	2026-06-05 02:00:00	6.2264	0	7.1402	2.0122	1.10892	8.96734	0	0	0			2026-06-05 02:00:00	4.62313	0	25.1833	0.03	1.10893	19.4892	0	-17.8042	0
	2026-06-05 03:00:00	5.86966	0	6.66457	2.0122	1.10892	9.44062	0	0	0			2026-06-05 03:00:00	6.64931	0	24.6755	0.03	1.10893	18.5055	-6e-05	-18.7049	0
	2026-06-05 04:00:00	7.17623	0.00348	5.63214	2.23188	1.07782	9.63702	0	0	0			2026-06-05 04:00:00	5.84626	0.00276	24.0685	0.03	1.07392	21.7489	0	-19.5278	0
	2026-06-05 05:00:00	4.65867	18.1482	4.18843	2.39817	1.07783	0	0	-1.20602	0			2026-06-05 05:00:00	5.84603	14.4146	22.9256	0.03	1.07392	9.44423	0	-18.0824	0
	2026-06-05 06:00:00	2.97598	74.1186	6.35728	1.46016	1.07782	0	-3.02123	-44.3344	-0.82225			2026-06-05 06:00:00	4.78147	58.87	23.8954	0.03	1.07392	0	0	-49.5196	0
	2026-06-05 07:00:00	2.82828	127.086	7.50891	0.66005	1.07782	0	0	-95.3263	-1.47173			2026-06-05 07:00:00	3.53227	100.94	24.0388	0.03	1.07393	0	0	-87.2523	0
	2026-06-05 08:00:00	2.86965	179.039	7.347	0.03	1.07392	0	-0.31613	-144.916	-1.14725			2026-06-05 08:00:00	2.70572	142.522	22.1793	0.03	1.05577	0	-1.68679	-114.701	-1.11225
	2026-06-05 09:00:00	2.74365	212.587	4.54891	0.03	1.07392	0	-27.4152	-146.5	-2.07725			2026-06-05 09:00:00	2.69165	169.228	18.888	0.03	1.05577	1e-05	-22.7335	-114.701	-1.11225
	2026-06-05 10:00:00	2.73862	209.594	5.89324	0.03	1.07392	0	-25.2887	-146.5	-2.07725			2026-06-05 10:00:00	2.68662	166.846	20.2724	0.03	1.05577	0	-21.2575	-114.701	-1.11225
	2026-06-05 11:00:00	2.73763	220.431	6.4437	0.03	1.07392	0	-36.621	-146.5	-2.07725			2026-06-05 11:00:00	2.68563	175.472	20.3725	0.03	1.05577	2e-05	-28.7691	-114.701	-2.27225
	2026-06-05 12:00:00	2.73577	230.791	4.7998	0.03	1.07392	0	-45.1263	-146.5	-1.79725			2026-06-05 12:00:00	2.68377	183.72	18.7519	0.03	1.05577	3e-05	-34.8646	-114.701	-2.27225
	2026-06-05 13:00:00	2.73359	216.284	6.40678	0.03	1.07392	0	-31.7809	-146.5	-2.07725			2026-06-05 13:00:00	2.68159	172.171	20.6816	0.03	1.05577	0	-25.5909	-114.701	-1.76225
	2026-06-05 14:00:00	2.73515	194.658	6.75809	0.03	1.07392	0	-10.2834	-146.5	-2.07725			2026-06-05 14:00:00	2.68315	154.956	21.8105	0.03	1.05577	0	-11.1857	-114.701	-1.11225
	2026-06-05 15:00:00	2.73608	166.261	5.37798	0.49306	1.07393	0	-0.12044	-129.971	-1.14225			2026-06-05 15:00:00	3.69208	132.056	21.6032	0.03	1.05577	0	-0.00037	-113.728	0
	2026-06-05 16:00:00	2.88911	130.949	6.18643	1.15791	1.07782	0	0	-96.8161	-0.82225			2026-06-05 16:00:00	5.28865	104.008	23.4589	0.03	1.07393	0	0	-89.1272	0
	2026-06-05 17:00:00	2.69321	67.6484	4.16823	3.05545	1.07782	0	-0.00022	-36.1358	-0.82225			2026-06-05 17:00:00	4.44298	53.731	24.0269	0.03	1.07393	0	0	-37.7854	0
	2026-06-05 18:00:00	7.08142	14.4265	5.39889	4.27345	1.13814	8.50056	0	-2.19155	0			2026-06-05 18:00:00	4.74073	11.4841	26.5699	1.85514	1.1535	0.72598	0	-3.9841	0
	2026-06-05 19:00:00	6.89998	0.01764	6.08385	4.54306	2.47769	22.882	0	-2.53169	0			2026-06-05 19:00:00	7.38458	0.01404	27.2548	1.8564	3.94119	2.95107	0	-2.62476	0
	2026-06-05 20:00:00	6.90022	0	7.80832	4.54306	3.81515	21.7844	0	-2.19669	0			2026-06-05 20:00:00	5.81287	0	28.9793	1.8564	4.21057	7.23491	0	-2.7896	0
	2026-06-05 21:00:00	6.47214	0	8.20905	4.54306	1.176	20.7481	0	-2.10294	0			2026-06-05 21:00:00	6.88862	0	29.3801	1.8564	3.41766	1.00207	0	-3.37754	0
	2026-06-05 22:00:00	6.83633	0	8.21763	4.26628	1.13815	18.6971	0	-1.76502	0			2026-06-05 22:00:00	6.88958	0	29.3886	1.8564	3.61837	0.02807	0	-4.14779	0
	2026-06-05 23:00:00	7.69644	0	8.55706	4.54306	13.2967	0.55924	0	0	0			2026-06-05 23:00:00	5.38364	0	29.7281	1.8564	2.22224	0.07051	-0.551	-3.4583	0
	2026-06-06	5.97924	0	7.98363	3.40062	1.07782	14.597	0	-1.16803	0			2026-06-06	4.50764	0	27.4652	0.97693	1.07392	3.06852	0	-3.84114	0
	2026-06-06 01:00:00	4.67917	0	8.54993	2.78097	1.07782	13.1231	0	-0.89043	0			2026-06-06 01:00:00	3.57887	0	27.0329	0.97476	1.07392	19.2896	0	-17.0187	0
	2026-06-06 02:00:00	5.2606	0	8.63914	1.84866	1.07783	12.5702	0	-0.81274	0			2026-06-06 02:00:00	5.82892	0	26.5132	0.0314	1.07392	1e-05	0	-5.33646	0
	2026-06-06 03:00:00	4.95575	0	5.45348	2.14833	1.07782	17.8877	0	-1.98461	0			2026-06-06 03:00:00	6.71204	0	23.7673	0.0314	1.07393	1.75322	0	-5.55632	0
	2026-06-06 04:00:00	3.27537	0.00375	6.95097	2.07445	1.07783	18.6122	0	-2.20519	0			2026-06-06 04:00:00	3.06698	0.00298	25.1563	0.03	1.07393	28.8547	0	-25.1332	0
	2026-06-06 05:00:00	3.10941	16.1692	6.1786	2.0915	1.07782	5.17815	0	-2.13669	0			2026-06-06 05:00:00	3.81831	12.8427	24.4596	0.03	1.07392	19.6329	0	-27.0404	0
	2026-06-06 06:00:00	2.67644	65.3175	5.29018	1.71992	1.07783	0	0	-39.3024	0			2026-06-06 06:00:00	3.00572	51.8796	23.1819	0.03	1.07393	43.0361	0	-83.4707	0
	2026-06-06 07:00:00	2.6742	114.97	8.16681	0.87817	1.07393	0	-0.00091	-85.5347	-0.019			2026-06-06 07:00:00	2.62905	91.317	24.9717	0.03	1.07392	34.5784	0	-112.392	0
	2026-06-06 08:00:00	2.67314	173.832	8.07745	0.03	1.07393	0	-0.18285	-141.718	-0.019			2026-06-06 08:00:00	2.62799	138.377	22.9439	0.03	1.05577	1e-05	-4e-05	-114.701	-2.8895
	2026-06-06 09:00:00	2.6301	215.411	7.08701	0.03	1.05577	0	-27.5703	-146.5	-2.5645			2026-06-06 09:00:00	2.6301	171.476	20.8681	0.03	1.05577	1e-05	-25.4372	-114.701	-2.8895
	2026-06-06 10:00:00	2.62833	231.7	7.14331	0.03	1.05577	0	-42.3604	-146.5	-2.8845			2026-06-06 10:00:00	2.62833	184.443	20.4085	0.03	1.05577	3e-05	-37.692	-114.701	-2.8895
	2026-06-06 11:00:00	2.62682	226.016	7.49018	0.03	1.05577	0	-36.9759	-146.5	-2.8895			2026-06-06 11:00:00	2.62682	179.918	21.0541	0.03	1.05577	5e-05	-33.2804	-114.701	-2.8895
	2026-06-06 12:00:00	2.62887	239.167	7.72447	0.03	1.05577	0	-48.5528	-146.5	-2.87555			2026-06-06 12:00:00	2.62887	190.387	20.8543	0.03	1.05577	6e-05	-43.3117	-114.701	-2.8895
	2026-06-06 13:00:00	2.69545	217.54	6.84584	0.03	1.05577	0	-29.3551	-146.5	-2.2395			2026-06-06 13:00:00	2.69545	173.171	21.0379	0.03	1.05577	2e-05	-25.735	-114.701	-2.8895
	2026-06-06 14:00:00	2.69476	210.747	4.38429	0.03	1.05577	0	-21.9095	-146.5	-1.6235			2026-06-06 14:00:00	2.69476	167.764	19.1987	0.03	1.05577	1e-05	-20.8618	-114.701	-2.8895
	2026-06-06 15:00:00	2.69571	183.442	4.6478	0.03	1.07392	0	-0.02627	-146.475	-0.78549			2026-06-06 15:00:00	2.69571	146.027	19.696	0.03	1.05577	2e-05	-4.008	-114.701	-2.8895
	2026-06-06 16:00:00	2.6948	121.271	7.85701	1.27936	1.07782	0	0	-88.2518	-1.1863			2026-06-06 16:00:00	3.55014	96.5369	22.7221	0.03	1.07393	1e-05	0	-78.9047	0
	2026-06-06 17:00:00	3.4716	62.4423	5.53787	3.14198	1.07783	0	0	-33.2492	0			2026-06-06 17:00:00	7.03691	48.7336	20.1989	0.03	1.07393	0	-0.00022	-31.2986	-0.019
	2026-06-06 18:00:00	8.69129	12.8971	5.87217	4.69917	1.16197	7.39396	0	-1.54024	0			2026-06-06 18:00:00	8.17861	10.2666	20.0622	2.03484	1.46428	0.70401	0	0	0
	2026-06-06 19:00:00	8.69198	0.0172	7.73803	4.69917	2.47819	18.3418	0	-1.41298	0			2026-06-06 19:00:00	8.69198	0.01369	21.8693	2.08414	3.35532	5.19101	0	0	0
	2026-06-06 20:00:00	8.69122	0	7.32038	4.69917	3.90473	19.554	0	-1.51913	0			2026-06-06 20:00:00	8.69122	0	21.2022	2.08414	3.64189	10.0518	0	0	0
	2026-06-06 21:00:00	8.69091	0	7.11428	4.69917	1.74102	18.6926	0	-1.52959	0			2026-06-06 21:00:00	8.69091	0	19.8853	2.05702	2.74301	6.08222	0	0	0
	2026-06-06 22:00:00	8.68944	0	7.6638	4.69917	1.46772	16.498	0	-1.2147	0			2026-06-06 22:00:00	8.68944	0	20.3777	2.05702	3.01579	3.70354	0	0	0
	2026-06-06 23:00:00	8.68232	0	8.12736	4.69917	12.8275	0.52014	0	0	0			2026-06-06 23:00:00	8.68232	0	20.0177	2.05702	3.54983	0.5496	0	0	0
	2026-06-07	4.9797	0	8.75218	3.68705	1.07783	25.5047	0	-9.05315	0			2026-06-07	2.90516	0	20.1431	1.1485	1.07392	30.5709	0	-17.7442	0
	2026-06-07 01:00:00	3.33321	0	8.35571	3.13237	1.1009	21.799	0	-5.89819	0			2026-06-07 01:00:00	3.12246	0	19.3404	1.12631	1.09701	19.9972	0	-9.71139	0
	2026-06-07 02:00:00	2.90254	0	7.94487	2.05124	1.1009	21.7228	0	-5.47866	0			2026-06-07 02:00:00	3.44638	0	17.4728	0.03	1.097	21.8318	0	-10.6371	0
	2026-06-07 03:00:00	3.49082	0	8.04535	1.96095	1.10091	20.416	0	-4.46906	0			2026-06-07 03:00:00	5.30452	0	16.3612	0.03	1.09701	20.4249	0	-10.3984	0
	2026-06-07 04:00:00	3.48896	0.00351	8.3453	2.084	1.1009	22.7755	0	-6.63328	0			2026-06-07 04:00:00	5.353	0.0028	16.3799	0.03	1.097	22.7852	0	-12.0634	0
	2026-06-07 05:00:00	2.88008	18.4532	8.38307	2.10224	1.10091	6.12328	0	-5.74923	-0.325			2026-06-07 05:00:00	2.89612	14.6895	15.9647	0.03	1.097	9.87692	0	-8.47671	0
	2026-06-07 06:00:00	2.78724	77.4194	8.18338	1.87451	1.132	0	0	-51.8102	-0.975			2026-06-07 06:00:00	4.58276	61.6291	14.9535	0.03	1.13201	0	-0.00121	-41.9234	0
	2026-06-07 07:00:00	2.78531	129.518	8.67997	0.76437	1.1359	0	0	-97.8728	-1.49225			2026-06-07 07:00:00	2.89373	103.102	15.4242	0.03	1.132	19.6279	0	-98.6051	0
	2026-06-07 08:00:00	2.85935	177.144	8.65491	0.03	1.132	0	-0.09986	-143.419	-0.975			2026-06-07 08:00:00	2.58994	141.014	14.7221	0.03	1.11386	0	-0.60873	-112.693	-0.04
	2026-06-07 09:00:00	2.65652	220.246	7.96329	0.03	1.11385	0	-32.2846	-146.5	-2.7945			2026-06-07 09:00:00	2.65652	175.325	13.9535	0.03	1.11385	1e-05	-27.3346	-112.717	-1.6445
	2026-06-07 10:00:00	2.65865	229.605	7.28874	0.03	1.11385	0	-39.4971	-146.5	-2.7945			2026-06-07 10:00:00	2.65865	182.775	14.045	0.03	1.11386	0	-33.8639	-112.98	-1.6445
	2026-06-07 11:00:00	2.65774	240.396	5.224	0.03	1.11385	0	-47.9459	-146.5	-2.7945			2026-06-07 11:00:00	2.65774	191.366	12.9142	0.03	1.11386	0	-40.0362	-113.488	-1.6445
	2026-06-07 12:00:00	2.66776	240.396	5.94587	0.03	1.11385	0	-48.1445	-146.5	-2.7945			2026-06-07 12:00:00	2.66776	191.366	18.2652	0.03	1.11385	1e-05	-40.3469	-114.701	-2.9095
	2026-06-07 13:00:00	2.67699	240.396	5.22049	0.03	1.11385	0	-47.6551	-146.5	-2.7945			2026-06-07 13:00:00	2.67699	191.366	21.562	0.03	1.11385	3e-05	-41.6566	-114.701	-3.0945
	2026-06-07 14:00:00	2.93187	203.124	4.90977	1.00388	1.13201	0	-15.1724	-146.311	-2.29762			2026-06-07 14:00:00	2.6791	161.695	21.4457	0.03	1.11385	1e-05	-16.8842	-114.701	-2.9095
	2026-06-07 15:00:00	2.94743	157.352	4.98544	1.2367	1.13589	0	-0.00022	-119.872	-0.345			2026-06-07 15:00:00	3.15198	125.259	22.0341	0.03	1.132	0	-0.00036	-103.877	-0.02
	2026-06-07 16:00:00	2.96411	112.025	4.35236	2.5258	1.13589	0	0	-77.1395	-0.65			2026-06-07 16:00:00	3.15202	89.1769	21.1655	0.03	1.132	0	0	-66.3491	0
	2026-06-07 17:00:00	5.58544	51.1368	4.15252	3.88716	1.14048	0.17918	-0.00011	-20.7245	0			2026-06-07 17:00:00	3.1519	40.7071	20.2778	0.03	1.13201	0	-1e-05	-16.7927	0
	2026-06-07 18:00:00	8.3106	11.797	3.81405	5.31415	1.23602	12.9649	0	-2.20621	0			2026-06-07 18:00:00	7.46257	9.39092	19.7148	2.08013	2.56379	0.88551	0	0	0
	2026-06-07 19:00:00	8.03369	0.0173	5.23348	5.31415	2.88681	23.0015	0	-2.11846	0			2026-06-07 19:00:00	7.49438	0.01377	21.4745	2.22669	3.81951	8.06667	0	0	0
	2026-06-07 20:00:00	8.39858	0	5.85638	5.31415	4.50995	22.0779	0	-1.92647	0			2026-06-07 20:00:00	5.88995	0	21.8966	2.22669	3.9888	12.4032	0	-0.22306	0
	2026-06-07 21:00:00	8.71211	0	6.65616	5.31415	3.34024	17.9089	0	-1.6181	0			2026-06-07 21:00:00	8.24861	0	22.3273	2.17569	3.34982	5.00023	0	0	0
	2026-06-07 22:00:00	8.38523	0	8.4721	5.31415	2.17553	15.6107	0	-1.23124	0			2026-06-07 22:00:00	8.30449	0	23.7768	2.10357	3.83338	0.75814	0	0	0
	2026-06-07 23:00:00	8.71153	0	8.25441	7.64658	10.4758	0.52614	0	0	0			2026-06-07 23:00:00	7.97553	0	23.0327	2.10357	2.54722	0.00543	0	0	0
	Datetime	Hydropower	Solar	Wind	Natural Gas	Hydrogen	Battery Discharge	Battery Charge	Electrolyzer	Hydro Pump Load			Datetime	Hydropower	Solar	Wind	Natural Gas	Hydrogen	Battery Discharge	Battery Charge	Electrolyzer	Hydro Pump Load
	2026-12-01	5.17062	0	0.62791	12.3146	12.2293	0	0	0	0			2026-12-01	5.91857	0	8.40966	12.3139	3.70042	0	0	0	0
	2026-12-01 01:00:00	5.95199	0	1.26938	12.2555	8.12062	0	0	0	0			2026-12-01 01:00:00	6.1176	0	9.52067	10.6446	1.31468	0	0	0	0
	2026-12-01 02:00:00	5.96567	0	1.10108	12.2233	5.38255	0	0	0	0			2026-12-01 02:00:00	5.901	0	9.35173	8.19278	1.22707	0	0	0	0
	2026-12-01 03:00:00	4.58484	0	1.36498	12.1911	4.7997	0	0	0	0			2026-12-01 03:00:00	5.41503	0	9.91978	6.37871	1.22707	0	0	0	0
	2026-12-01 04:00:00	4.06523	0	3.33268	11.5499	3.35783	0	0	0	0			2026-12-01 04:00:00	2.26798	0	14.0283	4.78221	1.22707	0	0	0	0
	2026-12-01 05:00:00	3.92991	0	2.28884	11.5952	5.08263	0	0	0	0			2026-12-01 05:00:00	4.6931	0	12.6037	4.37277	1.22707	0	0	0	0
	2026-12-01 06:00:00	5.86969	0.01966	2.39259	11.5332	4.89385	0	0	0	0			2026-12-01 06:00:00	5.22012	0.01565	13.8627	4.38352	1.22707	0	0	0	0
	2026-12-01 07:00:00	0.78992	33.0132	2.491	1.66683	1.16086	0	-8.27112	-2.15095	-1.115			2026-12-01 07:00:00	0.78992	26.2799	15.1971	0.03	1.13245	0	-6.69967	-1.39443	-3.0495
	2026-12-01 08:00:00	0.79105	81.1167	0.95327	1.04684	1.13245	0	-47.0324	-5.65843	-3.02388			2026-12-01 08:00:00	0.79105	64.5723	12.1752	0.1	1.13245	0	-41.8698	0	-2.8745
	2026-12-01 09:00:00	0.79078	112.213	3.37444	0.2896	1.16465	0	-51.9514	-32.1627	-2.8745			2026-12-01 09:00:00	0.79078	89.3263	13.2914	0.1	1.13244	2e-05	-49.2456	-16.801	-3.0495
	2026-12-01 10:00:00	0.78976	144.015	2.10257	0.1	1.13245	0	-53.3854	-58.955	-3.0495			2026-12-01 10:00:00	0.78976	114.642	10.7992	0.1	1.13246	2e-05	-47.1869	-41.0743	-3.0495
	2026-12-01 11:00:00	0.79057	151.778	3.58264	0.1	1.13246	0	-54.4873	-67.3206	-2.8745			2026-12-01 11:00:00	0.79057	120.822	11.9953	0.1	1.13246	2e-05	-48.4537	-47.1085	-3.0495
	2026-12-01 12:00:00	0.79031	135.063	3.44188	0.1	1.13244	0	-26.2147	-78.6898	-3.0495			2026-12-01 12:00:00	0.79031	107.516	11.7128	0.1	1.13244	2e-05	-31.1496	-50.7143	-2.8745
	2026-12-01 13:00:00	0.79054	138.322	3.19778	0.1	1.13245	0	-10.3973	-97.6578	-3.0495			2026-12-01 13:00:00	0.79054	110.11	12.1615	0.1	1.13245	2e-05	-12.0242	-73.3112	-3.0495
	2026-12-01 14:00:00	0.78853	107.899	2.85732	0.39018	1.23594	0	-3.00624	-75.658	-3.0495			2026-12-01 14:00:00	0.78853	85.8922	12.1235	0.1	1.13245	2e-05	-8.70887	-52.7003	-3.0495
	2026-12-01 15:00:00	0.788	60.9671	3.81977	1.57354	1.13635	0	-0.47647	-33.8817	-2.8545			2026-12-01 15:00:00	0.788	48.5323	12.9459	0.1	1.13246	5e-05	-10.9248	-14.0913	-2.7095
	2026-12-01 16:00:00	2.0985	7.73271	3.12609	3.1854	1.15843	14.7374	0	-2.29802	0			2026-12-01 16:00:00	1.96606	6.15556	12.1635	0.1014	1.148	9.09051	0	-0.8845	0
	2026-12-01 17:00:00	0.78629	0	6.67006	3.42677	1.38071	26.8587	0	-3.14757	-0.7565			2026-12-01 17:00:00	0.78629	0	15.8923	0.1014	1.1882	20.0752	0	-2.22494	-0.6
	2026-12-01 18:00:00	0.78569	0	6.39614	3.42677	1.56715	27.5833	0	-3.19024	-0.7693			2026-12-01 18:00:00	0.78569	0	15.0377	0.1014	1.1882	21.8932	0	-2.28668	-0.92
	2026-12-01 19:00:00	0.78354	0	6.83006	3.42677	1.70245	26.3521	0	-3.12418	-0.74928			2026-12-01 19:00:00	0.9241	0	15.0194	0.1014	1.18821	20.4267	0	-2.43831	0
	2026-12-01 20:00:00	0.78476	0	7.54031	3.35677	1.48776	23.9955	0	-2.58559	0			2026-12-01 20:00:00	0.88476	0	15.0315	0.0314	1.1882	20.2015	0	-2.24527	-0.5127
	2026-12-01 21:00:00	0.78669	0	7.24138	3.35677	1.48492	24.1547	0	-2.63672	-0.02728			2026-12-01 21:00:00	0.88669	0	13.9994	0.0314	1.1882	20.6789	0	-2.10416	-0.32
	2026-12-01 22:00:00	0.78625	0	7.02026	3.22195	1.15842	22.5143	0	-2.74163	-0.17502			2026-12-01 22:00:00	0.88625	0	14.4223	0.0314	1.14801	16.109	0	-0.49027	-0.32
	2026-12-01 23:00:00	5.08752	0	5.18013	3.35677	15.1986	0.54249	0	0	0			2026-12-01 23:00:00	6.32552	0	12.4476	2.53337	7.42089	0.63814	0	0	0
	2026-12-02	5.89746	0	4.91875	6.19477	5.27085	8.19769	0	0	0			2026-12-02	3.65587	0	11.0897	1.50387	1.13245	13.1206	0	0	-0.02
	2026-12-02 01:00:00	5.89571	0	3.30912	6.19477	4.3668	8.00715	0	0	0			2026-12-02 01:00:00	3.03917	0	8.90959	1.50102	1.13245	13.2143	0	0	-0.02
	2026-12-02 02:00:00	5.38508	0	2.71652	6.19477	2.67318	7.74103	0	0	0			2026-12-02 02:00:00	1.65748	0	7.20643	1.50102	1.13245	13.2362	0	0	-0.02
	2026-12-02 03:00:00	3.89713	0	3.04194	6.19477	2.15042	7.59233	0	0	0			2026-12-02 03:00:00	3.70137	0	6.59364	1.50102	1.13245	9.97113	0	0	-0.02
	2026-12-02 04:00:00	4.28159	0	1.99901	6.19477	2.16285	7.72039	0	0	0			2026-12-02 04:00:00	4.74721	0	4.90176	1.50102	1.13245	10.0992	0	0	-0.02
	2026-12-02 05:00:00	4.72025	0	1.46595	6.19477	2.49803	7.9266	0	0	0			2026-12-02 05:00:00	6.05959	0	4.03213	1.50102	1.13245	10.1034	0	0	-0.02
	2026-12-02 06:00:00	6.13264	0.02203	1.39122	6.19477	5.52843	5.35516	0	0	0			2026-12-02 06:00:00	5.08552	0.01754	4.00785	1.50102	1.13245	12.8829	0	0	0
	2026-12-02 07:00:00	0.78333	29.8613	3.08572	3.26382	1.13636	0	-7.34283	-2.10267	-1.265			2026-12-02 07:00:00	0.78333	23.7708	6.6352	0.03665	1.13245	0	0	-2.07142	-2.8695
	2026-12-02 08:00:00	0.78397	90.3088	2.21227	0.62935	1.13245	0	-51.0552	-12.1119	-2.8695			2026-12-02 08:00:00	0.78397	71.8896	7.48044	0.1	1.13246	0	-43.9283	-0.72236	-3.0545
	2026-12-02 09:00:00	0.78382	118.759	2.38436	0.2203	1.13246	0	-48.5631	-40.6359	-2.8695			2026-12-02 09:00:00	0.78382	94.5371	6.47435	0.1	1.13245	1e-05	-43.042	-21.631	-3.0545
	2026-12-02 10:00:00	0.7859	140.201	1.846	0.1	1.13245	0	-53.0582	-56.4689	-2.8695			2026-12-02 10:00:00	0.7859	111.606	5.9801	0.1	1.13246	1e-05	-49.5072	-31.0426	-3.0545
	2026-12-02 11:00:00	0.78848	155.702	1.93481	0.1	1.13245	0	-48.6612	-76.1841	-2.8695			2026-12-02 11:00:00	0.78848	123.945	5.52238	0.1	1.13245	3e-05	-52.4578	-40.0782	-3.0545
	2026-12-02 12:00:00	0.79251	148.518	1.77826	0.1	1.13246	0	-34.977	-82.4348	-3.0545			2026-12-02 12:00:00	0.79251	118.226	8.95793	0.1	1.13245	3e-05	-42.0066	-48.296	-3.0545
	2026-12-02 13:00:00	0.79318	138.537	1.33606	0.1	1.13246	0	-4.82924	-102.325	-3.0545			2026-12-02 13:00:00	0.79318	110.281	8.986	0.1	1.13245	1e-05	-5.51239	-77.1742	-3.0545
	2026-12-02 14:00:00	0.79198	112.965	1.13254	0.73154	1.10937	0	-3.59056	-79.2893	-3.0545			2026-12-02 14:00:00	0.79198	89.9246	10.0829	0.1	1.10938	0	-5.68373	-57.9949	-3.0545
	2026-12-02 15:00:00	0.7915	66.9763	1.38716	1.6381	1.10937	0	-7.39858	-30.7147	-3.0745			2026-12-02 15:00:00	0.7915	53.3159	13.0292	0.1	1.10938	2e-05	-6.45663	-23.4492	-3.0745
	2026-12-02 16:00:00	1.80829	5.06509	2.37159	3.50365	1.1638	17.606	0	-2.4759	-0.02			2026-12-02 16:00:00	3.64325	4.03203	14.8947	0.1014	1.10937	5.31181	0	0	-0.02
	2026-12-02 17:00:00	0.79386	0	2.62517	4.26977	1.20858	30.7239	0	-4.49178	-0.185			2026-12-02 17:00:00	0.96514	0	15.634	0.7414	1.16512	18.2345	0	-1.74569	0
	2026-12-02 18:00:00	0.79469	0	2.05751	4.26977	1.20857	31.5791	0	-3.72488	-0.80225			2026-12-02 18:00:00	0.86669	0	17.0322	0.7414	1.1729	16.8755	0	-1.25623	0
	2026-12-02 19:00:00	0.79795	0	1.90974	4.37739	1.44821	30.9636	0	-4.62735	-0.185			2026-12-02 19:00:00	1.01695	0	15.9488	0.73146	1.16513	17.3529	0	-1.48073	0
	2026-12-02 20:00:00	0.80207	0	2.53819	4.38617	1.54397	29.5975	0	-4.68942	0			2026-12-02 20:00:00	1.00907	0	17.5208	0.66146	1.16512	14.7163	0	-0.84421	0
	2026-12-02 21:00:00	0.80565	0	1.51787	4.38617	1.61497	30.5013	0	-4.08121	-0.80225			2026-12-02 21:00:00	0.87765	0	22.2153	0.6714	1.37012	11.6429	0	-2.78486	0
	2026-12-02 22:00:00	0.80934	0	1.1522	4.34931	1.14702	27.6335	0	-3.52332	-0.3166			2026-12-02 22:00:00	4.80592	0	13.2224	0.3514	1.10816	12.0997	0	-0.33608	0
	2026-12-02 23:00:00	4.85034	0	0.62429	6.90978	16.3386	0.54249	0	0	0			2026-12-02 23:00:00	6.55389	0	13.7207	3.19809	5.20814	0.58474	0	0	0
	2026-12-03	4.88332	0	1.1783	8.42866	5.77625	11.699	0	0	0			2026-12-03	1.22999	0	20.8664	0.6714	1.40939	10.6434	0	-2.43721	0
	2026-12-03 01:00:00	5.10104	0	1.24088	10.9388	11.0488	2e-05	0	0	0			2026-12-03 01:00:00	3.15555	0	21.846	0.0314	1.10816	5.97633	-0.39493	-3.36	-0.02
	2026-12-03 02:00:00	1.41823	0	0.66443	9.52734	8.04583	5.79674	0	0	0			2026-12-03 02:00:00	6.50096	0	18.0339	0.0314	1.09261	1.84704	0	-2.03035	-0.02
	2026-12-03 03:00:00	2.89789	0	0.02555	10.9244	9.90276	0.17604	0	0	0			2026-12-03 03:00:00	5.6608	0	16.3957	0.0314	1.09261	2.32545	0	-1.55636	-0.02
	2026-12-03 04:00:00	2.54255	0	0.88332	10.8973	9.89689	0.00152	0	0	0			2026-12-03 04:00:00	4.57124	0	21.6709	0.0314	1.09261	1.51067	-1.26225	-3.36	-0.02
	2026-12-03 05:00:00	3.03516	0	0.70834	10.9369	12.0712	0.00797	0	0	0			2026-12-03 05:00:00	5.57124	0	20.9767	0.0314	1.09261	2.87327	-0.40271	-3.36	-0.02
	2026-12-03 06:00:00	4.76883	0.02752	0.98429	9.54574	11.6369	6.10606	0	0	0			2026-12-03 06:00:00	0.82019	0.02191	19.3971	0.0314	2.17507	12.4358	0	-1.75916	0
	2026-12-03 07:00:00	1.85679	18.9797	0.97495	8.42866	8.92424	0.00199	0	-1.13673	0			2026-12-03 07:00:00	0.81679	15.1087	19.1215	0.0314	2.49534	2.02265	0	-1.51368	0
	2026-12-03 08:00:00	0.81535	67.7024	0.91007	5.3195	1.13147	0	-22.9368	-8.98482	-1.8195			2026-12-03 08:00:00	0.81535	53.8939	18.064	0.1	1.09261	1e-05	-9.24883	-15.0838	-2.7945
	2026-12-03 09:00:00	0.81299	98.5729	0.69099	3.80254	1.10303	0	-43.4652	-16.6714	-1.8195			2026-12-03 09:00:00	0.81299	78.4682	16.8811	0.1	1.09261	0	-40.5054	-6.31971	-2.80226
	2026-12-03 10:00:00	0.81124	148.296	0.69315	2.37058	1.09913	0	-50.9479	-57.9999	-1.6445			2026-12-03 10:00:00	0.81124	118.05	16.5478	0.1	1.09261	1e-05	-43.098	-44.2929	-2.6195
	2026-12-03 11:00:00	0.81056	134.926	1.61596	2.50324	1.10303	0	-51.7713	-45.9171	-1.6445			2026-12-03 11:00:00	0.81056	107.406	14.0285	0.1	1.09261	2e-05	-43.4886	-31.5817	-2.2945
	2026-12-03 12:00:00	0.80922	158.461	0.55474	2.35984	1.09914	0	-54.5049	-66.2083	-1.6445			2026-12-03 12:00:00	0.80922	126.141	14.2869	0.1	1.0926	0	-20.8349	-74.4272	-2.2945
	2026-12-03 13:00:00	0.80653	141.125	0.51058	2.35984	1.09913	0	-17.6612	-86.115	-1.6445			2026-12-03 13:00:00	0.80653	112.341	15.7764	0.1	1.09261	2e-05	-0.98758	-82.0193	-2.5845
	2026-12-03 14:00:00	0.80398	116.061	1.23118	2.57564	1.10303	0	-3.40251	-77.6122	-1.6445			2026-12-03 14:00:00	0.80398	92.3897	18.3753	0.1	1.09261	1e-05	-1.01265	-65.3475	-2.5845
	2026-12-03 15:00:00	0.80645	66.0412	0.84136	4.03298	1.13148	0	-5.63747	-26.8979	-1.34388			2026-12-03 15:00:00	0.80645	52.5715	20.5227	0.1	1.09262	0	-0.92062	-28.2029	-2.2945
	2026-12-03 16:00:00	0.80381	5.32867	1.54157	7.13155	1.80064	24.0466	0	-4.88739	0			2026-12-03 16:00:00	1.66046	4.24185	20.3286	2.16839	1.17219	7.54352	0	-1.29956	0
	2026-12-03 17:00:00	0.82159	0	1.44949	7.84692	3.14066	32.7296	0	-3.93728	-0.99654			2026-12-03 17:00:00	1.88991	0	21.77	2.16839	2.96039	13.9379	0	-1.62218	0
	2026-12-03 18:00:00	0.82072	0	1.58747	7.84692	3.89472	32.6494	0	-4.91178	0			2026-12-03 18:00:00	1.25434	0	22.7585	2.16839	3.2311	14.7931	0	-2.26799	0
	2026-12-03 19:00:00	0.81868	0	1.79132	7.84692	4.14572	31.3162	0	-4.86838	0			2026-12-03 19:00:00	0.83868	0	22.9623	2.16839	2.69341	14.8355	0	-2.3979	0
	2026-12-03 20:00:00	0.81798	0	1.4896	7.78067	7.13226	27.405	0	-4.91908	0			2026-12-03 20:00:00	0.88493	0	20.5128	2.09839	2.52966	15.0842	0	-1.35358	0
	2026-12-03 21:00:00	0.81948	0	1.42144	7.78067	6.43753	28.515	0	-4.93365	0			2026-12-03 21:00:00	1.64173	0	19.4681	2.09839	2.71374	15.0467	0	-0.87828	0
	2026-12-03 22:00:00	2.7974	0	1.61771	7.78067	2.2676	27.0915	0	-4.87847	0			2026-12-03 22:00:00	0.84068	0	19.1025	2.09839	1.55975	13.8757	0	-0.75053	0
	2026-12-03 23:00:00	4.40001	0	2.71252	10.2993	16.7705	0.40517	0	0	0			2026-12-03 23:00:00	5.95286	0	23.8835	4.62012	2.85764	0.33932	0	-3.06598	0
	2026-12-04	1.76407	0	3.0915	8.66692	7.81288	10.7451	0	0	0			2026-12-04	1.12111	0	22.9009	1.0933	1.03926	8.59985	0	-2.66389	0
	2026-12-04 01:00:00	4.79873	0	1.35714	11.01	11.2158	0.05389	0	0	0			2026-12-04 01:00:00	3.50638	0	20.5099	0.0314	0.99906	6.08592	0	-2.68414	0
	2026-12-04 02:00:00	4.55046	0	1.85404	10.9567	8.2184	0	0	0	0			2026-12-04 02:00:00	5.29389	0	21.4726	0.0314	0.98351	1.43097	-0.24975	-3.36	-0.02
	2026-12-04 03:00:00	4.5134	0	2.1324	10.9283	6.60586	0.0016	0	0	0			2026-12-04 03:00:00	4.96948	0	20.6126	0.0314	0.9835	0.79289	0	-3.18532	-0.02
	2026-12-04 04:00:00	3.84648	0	4.84404	10.8349	4.80714	0.176	0	0	0			2026-12-04 04:00:00	4.01207	0	24.2801	0.0314	0.98351	0	-1.40549	-3.36	-0.02
	2026-12-04 05:00:00	4.76211	0	5.95569	10.8276	5.4592	0	0	0	0			2026-12-04 05:00:00	4.14735	0	26.1198	0.0314	0.98351	0	-0.8845	-3.36	-0.02
	2026-12-04 06:00:00	4.49617	0.02722	5.1185	10.928	12.7417	0.0161	0	0	0			2026-12-04 06:00:00	0.7928	0.02167	24.8601	0.0314	1.46091	9.12486	0	-2.74958	0
	2026-12-04 07:00:00	0.79244	25.8522	5.40273	7.66114	1.08271	0	0	-2.66402	-0.12352			2026-12-04 07:00:00	0.79244	20.5794	24.5721	0.0314	0.99285	1e-05	0	-3.64113	-1.6045
	2026-12-04 08:00:00	0.7983	76.367	5.20394	3.07286	0.99393	0	-38.5838	-5.76109	-0.90624			2026-12-04 08:00:00	0.7983	60.7913	23.3437	0.1	0.98351	2e-05	-22.8324	-15.6238	-1.6245
	2026-12-04 09:00:00	0.79793	120.077	5.26079	2.03951	0.99393	0	-50.808	-34.6058	-1.84949			2026-12-04 09:00:00	0.79793	95.5867	22.8411	0.1	0.98352	0.06485	-43.0992	-29.4333	-1.6245
	2026-12-04 10:00:00	0.79703	134.24	5.29336	1.58447	0.99393	0	-47.8378	-51.2034	-1.9145			2026-12-04 10:00:00	0.79703	106.861	22.7204	0.1	0.98351	0.02013	-43.0304	-41.1483	-1.6245
	2026-12-04 11:00:00	0.80963	145.297	5.74063	1.40154	0.99002	0	-47.1655	-65.7034	-0.68971			2026-12-04 11:00:00	0.80963	115.663	22.9893	0.1	0.98351	1e-05	-29.4644	-64.7935	-1.9495
	2026-12-04 12:00:00	0.80809	144.756	4.23539	1.40154	0.99003	0	-46.0113	-65.6355	-0.79678			2026-12-04 12:00:00	0.80809	115.232	21.2874	0.1	0.98351	1e-05	-1.23826	-91.8772	-1.7995
	2026-12-04 13:00:00	0.80897	135.155	4.74271	1.40154	0.99002	0	-10.8146	-92.9475	-0.31002			2026-12-04 13:00:00	0.80897	107.589	22.2705	0.1	0.9835	1e-05	-1.51203	-84.8247	-2.5995
	2026-12-04 14:00:00	0.8072	112.904	4.29424	1.55701	0.99393	0	-7.54332	-74.8098	-0.31002			2026-12-04 14:00:00	0.8072	89.8766	22.9793	0.1	0.98351	1e-05	-1.8026	-69.1012	-1.6245
	2026-12-04 15:00:00	0.80678	78.8229	4.4681	2.30815	0.99393	0	-5.61867	-42.7136	-1.9145			2026-12-04 15:00:00	0.80678	62.7463	23.2838	0.1	0.98352	5e-05	-1.30275	-41.8741	-2.8895
	2026-12-04 16:00:00	0.806	5.2519	4.25923	6.44193	1.78364	20.6197	0	-3.4914	-0.82157			2026-12-04 16:00:00	0.826	4.18073	23.1808	1.84482	1.03926	5.66302	0	-1.83516	0
	2026-12-04 17:00:00	0.80503	0	2.26845	8.43097	4.38343	30.3633	0	-3.8171	-0.9245			2026-12-04 17:00:00	0.94305	0	20.9535	2.16839	2.38742	16.2596	0	-1.15229	0
	2026-12-04 18:00:00	0.8055	0	1.79455	8.43097	4.83447	31.32	0	-3.8921	-0.94684			2026-12-04 18:00:00	1.67347	0	21.9587	2.16839	3.23948	14.828	0	-1.47143	0
	2026-12-04 19:00:00	0.9326	0	1.03618	8.43097	4.4155	31.586	0	-3.99938	-0.98048			2026-12-04 19:00:00	1.64273	0	21.8198	2.16839	3.01812	14.828	0	-2.00571	0
	2026-12-04 20:00:00	0.80369	0	0.78583	8.36097	3.77491	31.4007	0	-4.03001	-0.99079			2026-12-04 20:00:00	1.86229	0	20.3628	2.09839	2.91785	14.326	0	-1.41205	0
	2026-12-04 21:00:00	1.00198	0	0.32647	8.36097	3.35056	32.712	0	-4.09876	-1.21079			2026-12-04 21:00:00	2.3426	0	19.7437	2.09839	3.18842	14.2749	0	-1.15557	0
	2026-12-04 22:00:00	0.92601	0	2.56533	8.36097	2.2001	27.9621	0	-3.75688	-1.03217			2026-12-04 22:00:00	1.05851	0	21.6327	2.09839	2.1228	11.8095	0	-1.44647	0
	2026-12-04 23:00:00	4.9279	0	3.98545	10.8464	15.4478	0.34199	0	0	0			2026-12-04 23:00:00	6.24416	0	22.785	4.60425	3.12145	0.3013	0	-1.50673	0
	2026-12-05	0.78762	0	5.0222	4.2039	20.9169	0	0	0	0			2026-12-05	0.89233	0	22.5082	0.82452	1.08069	7.7779	0	-1.501	0
	2026-12-05 01:00:00	0.78625	0	4.96559	2.37015	19.7126	0	0	0	0			2026-12-05 01:00:00	3.11953	0	21.448	0.0314	1.09746	3.62063	0	-1.53249	0
	2026-12-05 02:00:00	0.78671	0	4.87179	2.33457	16.8685	0	0	0	0			2026-12-05 02:00:00	2.06467	0	21.305	0.0314	1.09746	2.36547	0	-2.05245	0
	2026-12-05 03:00:00	0.78471	0	2.73952	2.39354	17.5808	0	0	0	0			2026-12-05 03:00:00	1.71281	0	19.3967	0.0314	1.09746	3.41693	0	-2.18668	-0.02
	2026-12-05 04:00:00	0.78333	0	4.04353	2.3514	16.6903	0	0	0	0			2026-12-05 04:00:00	1.58858	0	20.4276	0.0314	1.09746	2.79343	0	-2.09987	-0.02
	2026-12-05 05:00:00	0.78272	0	4.39594	2.37339	18.9635	0	0	0	0			2026-12-05 05:00:00	1.58797	0	22.0058	0.0314	1.09746	4.2404	0	-2.47744	-0.02
	2026-12-05 06:00:00	0.78083	0.02568	4.73245	2.43507	19.002	0	0	0	0			2026-12-05 06:00:00	0.80083	0.02044	22.1537	0.0314	1.81639	10.022	0	-1.24755	-0.29
	2026-12-05 07:00:00	0.77394	17.4952	4.85122	0.0014	15.6695	0	0	0	0			2026-12-05 07:00:00	0.79394	13.9269	21.0945	0.0314	2.52008	0.01552	0	-0.18758	-0.38816
	2026-12-05 08:00:00	0.77486	60.8743	2.99879	0	6.14051	0	0	0	0			2026-12-05 08:00:00	0.77486	48.4585	17.5852	0.1	1.09746	0	-3.6441	-15.7099	-2.28225
	2026-12-05 09:00:00	0.7759	104.544	3.54632	0	3.63867	0	-43	-11.8558	0			2026-12-05 09:00:00	0.7759	83.2216	17.0424	0.1	1.09745	2e-05	-43.0725	-10.0893	-2.28225
	2026-12-05 10:00:00	0.78551	138.466	2.60881	0	2.76935	0	-44.3236	0	0			2026-12-05 10:00:00	0.78551	110.225	16.8401	0.1	1.09745	0	-43.9242	-36.6319	-2.28225
	2026-12-05 11:00:00	0.78388	162.63	2.78187	0	1.91249	0	-43.24	0	0			2026-12-05 11:00:00	0.78388	129.46	13.9553	0.1	1.09746	1e-05	-43.0868	-55.0757	-2.28225
	2026-12-05 12:00:00	0.78474	152.973	3.47663	0	1.96441	0	-42.8754	0	0			2026-12-05 12:00:00	0.78474	121.773	14.0959	0.1	1.09745	1e-05	-12.3385	-78.8824	-2.28225
	2026-12-05 13:00:00	0.78605	132.006	3.36817	0.24819	2.5028	0	-0.33544	0	0			2026-12-05 13:00:00	0.78605	105.082	15.9385	0.1	1.09746	2e-05	-0.74319	-76.2039	-1.95725
	2026-12-05 14:00:00	0.78746	99.0687	3.40175	0	3.15275	0	-1.13558	0	0			2026-12-05 14:00:00	0.78746	78.8628	16.6154	0.1	1.09746	0	-0.76645	-51.1837	-1.95725
	2026-12-05 15:00:00	0.78843	59.035	4.08547	0	4.42454	0	0	0	0			2026-12-05 15:00:00	0.78843	46.9944	18.0205	0.1	1.09746	2e-05	-1.14744	-20.7742	-1.95725
	2026-12-05 16:00:00	1.68648	6.4546	4.86903	1.19369	18.7309	0	0	0	0			2026-12-05 16:00:00	1.09178	5.13813	19.7795	1.6966	1.1532	7.28584	0	-0.24304	0
	2026-12-05 17:00:00	1.68682	0	5.04612	2.54964	23.1924	0	0	0	0			2026-12-05 17:00:00	0.82677	0	17.9926	2.27585	1.50966	21.551	0	-2.40646	0
	2026-12-05 18:00:00	1.69325	0	5.51729	2.54558	20.8219	0	0	0	0			2026-12-05 18:00:00	4.07622	0	14.7723	2.27585	1.88698	22.2213	0	-2.54723	0
	2026-12-05 19:00:00	2.81861	0	5.88206	2.52476	20.587	0	0	0	0			2026-12-05 19:00:00	4.07405	0	11.3469	2.27585	1.89026	25.2964	0	-2.78407	0
	2026-12-05 20:00:00	2.96654	0	5.50637	2.51794	23.1924	0	0	0	0			2026-12-05 20:00:00	4.07001	0	10.9246	2.20585	1.17703	25.3707	0	-2.72049	0
	2026-12-05 21:00:00	2.82133	0	5.56656	2.51635	23.1924	0	0	0	0			2026-12-05 21:00:00	4.07677	0	10.8354	2.20585	1.23113	25.05	0	-2.61832	0
	2026-12-05 22:00:00	2.94939	0	4.70678	2.502	23.1924	0	0	0	0			2026-12-05 22:00:00	3.626	0	11.9818	1.20362	1.1532	21.9431	0	-2.77623	0
	2026-12-05 23:00:00	2.94837	0	5.74807	3.02105	23.1924	0	-2.4209	0	0			2026-12-05 23:00:00	5.34355	0	11.1149	10.447	7.65402	0.61799	0	0	0
	2026-12-06	1.37332	0	3.98364	3.53507	2.7832	24.0349	0	-3.31077	-0.48382			2026-12-06	1.91012	0	7.10459	7.34441	1.19207	14.3613	0	0	0
	2026-12-06 01:00:00	2.601	0	4.36531	3.53507	1.26848	18.5721	0	-2.0694	0			2026-12-06 01:00:00	2.23185	0	9.18622	6.22204	1.19207	9.43737	0	0	0
	2026-12-06 02:00:00	2.50709	0	4.31443	2.76643	1.14287	16.3661	-0.17297	-1.5754	0			2026-12-06 02:00:00	1.33369	0	9.73695	7.00086	1.22707	6.047	0	0	0
	2026-12-06 03:00:00	2.50585	0	4.66505	2.44971	1.14287	15.1073	-0.64322	-1.30399	0			2026-12-06 03:00:00	2.13864	0	6.69747	6.70333	1.22707	7.15408	0	0	0
	2026-12-06 04:00:00	2.50591	0	4.45793	2.4976	1.14287	15.3381	-0.55826	-1.35059	0			2026-12-06 04:00:00	2.60791	0	6.09665	6.80685	1.22707	7.29211	0	0	0
	2026-12-06 05:00:00	2.50492	0	4.97181	2.91214	1.14288	16.7304	-0.0278	-1.67076	0			2026-12-06 05:00:00	2.89056	0	5.63218	7.02804	1.22707	9.78271	0	0	0
	2026-12-06 06:00:00	1.12896	0.02359	5.20806	3.53507	2.0283	25.2441	0	-3.36711	-0.80225			2026-12-06 06:00:00	2.98974	0.01878	5.80877	7.4702	1.22707	15.4811	0	0	0
	2026-12-06 07:00:00	1.17407	26.9643	5.3284	3.53507	2.09552	1.88838	0	-3.20167	-0.58461			2026-12-06 07:00:00	2.60257	21.4647	6.08954	6.30532	1.23165	1.06543	0	-1.56276	0
	2026-12-06 08:00:00	0.80143	75.1446	4.83666	3.32487	1.27591	0	-37.3636	-6.75067	-0.04			2026-12-06 08:00:00	0.80143	59.8182	6.80381	1.72612	1.13636	1e-05	-21.8335	-5.90386	-1.16725
	2026-12-06 09:00:00	0.80519	82.6328	4.47273	3.32487	1.38395	0	-42.9537	-7.13753	-0.04			2026-12-06 09:00:00	0.80519	65.7792	7.43315	1.49783	1.13245	2e-05	-26.7865	-5.43853	-1.9345
	2026-12-06 10:00:00	0.80419	97.5957	3.96785	3.18794	1.14288	0	-49.9552	-14.5402	-0.04			2026-12-06 10:00:00	0.80419	77.6902	7.22545	1.49783	1.13245	0	-44.0975	-2.04951	-0.04
	2026-12-06 11:00:00	0.80288	114.356	0.99778	2.92832	1.14288	0	-50.4655	-26.73	-1.6445			2026-12-06 11:00:00	0.80288	91.0322	2.43327	1.57295	1.13635	3e-05	-51.3243	-2.67997	-1.58546
	2026-12-06 12:00:00	0.80232	104.821	0.23658	3.10259	1.14288	0	-18.493	-49.8559	-1.05831			2026-12-06 12:00:00	0.80232	83.4418	0.66751	2.4284	1.13635	0	-45.3834	-2.35501	-0.04
	2026-12-06 13:00:00	0.8015	115.535	0.21683	2.63989	1.14287	0	-4.81406	-75.5633	-0.04			2026-12-06 13:00:00	0.8015	91.971	0.56318	2.0272	1.13636	1e-05	-37.3902	-17.3604	-1.8295
	2026-12-06 14:00:00	0.79743	76.3755	0.03521	3.4023	1.37382	0	-0.74692	-42.1073	-0.04			2026-12-06 14:00:00	0.79743	60.7981	0.54887	3.20357	1.13636	0	-7.0605	-18.5043	-1.8295
	2026-12-06 15:00:00	0.79769	64.8917	0.14988	3.71505	1.48761	0	-0.95667	-31.7368	-0.04			2026-12-06 15:00:00	0.79769	51.6565	1.6351	2.65112	1.13635	2e-05	-7.31607	-12.0273	-0.225
	2026-12-06 16:00:00	0.83412	8.1982	0.77515	5.10759	2.832	22.1646	0	-4.22695	-0.80225			2026-12-06 16:00:00	0.79812	6.52611	2.73245	4.35082	1.23165	24.2697	0	-4.00434	-1.02207
	2026-12-06 17:00:00	2.46532	0	0.88384	6.77137	5.0044	30.7664	0	-4.01721	-1.02162			2026-12-06 17:00:00	1.94814	0	3.08156	5.97946	1.95604	32.9261	0	-4.01721	-1.02162
	2026-12-06 18:00:00	2.60362	0	0.62902	6.77137	5.79196	30.8506	0	-4.05828	-1.03375			2026-12-06 18:00:00	2.95583	0	3.54835	5.97946	2.2333	31.9296	0	-4.05828	-1.03375
	2026-12-06 19:00:00	2.82486	0	1.08085	6.77137	6.12195	28.9126	0	-3.98841	-1.01273			2026-12-06 19:00:00	3.00421	0	4.02863	6.52446	1.99463	30.1597	0	-3.98841	-1.01273
	2026-12-06 20:00:00	2.97119	0	1.45291	6.70137	4.82649	28.1186	0	-3.92821	-0.99497			2026-12-06 20:00:00	3.02511	0	4.63709	6.45971	1.5398	28.4089	0	-3.92821	-0.99497
	2026-12-06 21:00:00	2.95275	0	0.83167	6.70137	6.06565	28.2573	0	-4.02183	-1.02348			2026-12-06 21:00:00	3.14162	0	3.91544	6.45971	1.80623	29.4857	0	-4.02183	-1.02348
	2026-12-06 22:00:00	2.93403	0	1.24974	6.48761	3.33871	27.4054	0	-3.9456	-1.06246			2026-12-06 22:00:00	1.8049	0	5.53488	5.50398	1.22707	27.2843	0	-3.9456	-1.0021
	2026-12-06 23:00:00	3.95167	0	0.64888	9.29674	20.3844	0.48476	0	0	0			2026-12-06 23:00:00	5.27539	0	3.96025	16.6159	8.2624	0.62207	0	0	0
	2026-12-07	2.94612	0	0.62152	4.11436	21.032	0	-2e-05	0	0			2026-12-07	4.65479	0	2.12202	13.3144	7.38592	4.54741	0	0	0
	2026-12-07 01:00:00	2.80461	0	0.36065	2.55547	21.3046	0	0	0	0			2026-12-07 01:00:00	5.33415	0	2.32138	12.2465	7.38592	0.98864	0	0	0
	2026-12-07 02:00:00	1.41623	0	0.2964	2.5199	21.2061	0	0	0	0			2026-12-07 02:00:00	4.75302	0	0.95538	12.4246	7.15258	0.10001	0	0	0
	2026-12-07 03:00:00	0.78919	0	0.52812	2.49238	20.1659	0	0	0	0			2026-12-07 03:00:00	3.18653	0	0.85881	12.3913	7.38592	0.10002	0	0	0
	2026-12-07 04:00:00	0.78803	0	1.10706	3.0356	19.2039	0	0	0	0			2026-12-07 04:00:00	3.10472	0	2.48184	12.3725	6.12248	1e-05	0	0	0
	2026-12-07 05:00:00	1.19031	0	1.65354	3.04394	20.3858	0	0	0	0			2026-12-07 05:00:00	3.25266	0	4.68361	12.3587	5.7942	0.1314	0	0	0
	2026-12-07 06:00:00	2.94377	0.02263	2.17982	3.08682	20.0374	0	0	0	0			2026-12-07 06:00:00	3.7814	0.01801	5.18791	11.5945	6.97611	3.72559	0	0	0
	2026-12-07 07:00:00	0.78798	22.2094	2.34047	0.5634	11.6923	0	0	0	0			2026-12-07 07:00:00	0.83998	17.6796	6.98878	9.12739	1.81485	0	0	-0.76212	0
	2026-12-07 08:00:00	0.78705	70.3032	2.00271	0.29829	5.22103	0	0	0	0			2026-12-07 08:00:00	0.78705	55.9643	9.45261	0.14973	1.13245	4e-05	-20.9906	-5.22838	-0.835
	2026-12-07 09:00:00	0.78931	97.0166	2.33963	0.29829	3.8326	0	0	0	0			2026-12-07 09:00:00	0.78931	77.2292	10.3564	0.14973	1.13245	1e-05	-45.473	-2.20145	-0.66
	2026-12-07 10:00:00	0.78973	123.751	1.64034	0.3959	3.10009	0	-0.4491	-4.525	0			2026-12-07 10:00:00	0.78973	98.5106	9.13599	0.1493	1.13246	4e-05	-49.698	-16.8759	-2.4495
	2026-12-07 11:00:00	0.78884	123.866	1.26811	0.3959	2.97172	0	-0.37902	-4.525	0			2026-12-07 11:00:00	0.78884	98.6028	6.25621	0.14707	1.13245	4e-05	-50.743	-13.9171	-2.4395
	2026-12-07 12:00:00	0.78888	110.587	1.77897	0.1	3.12069	0	0	-4.525	0			2026-12-07 12:00:00	0.78888	88.0316	3.77991	0.76823	1.13246	2e-05	-51.4196	-2.15859	-1.84919
	2026-12-07 13:00:00	0.78864	106.194	1.42434	0.1	3.13736	0	0	-4.525	0			2026-12-07 13:00:00	0.78864	84.5347	3.16115	0.93005	1.14094	0.02482	-24.0309	-26.0524	-2.0895
	2026-12-07 14:00:00	0.78897	100.932	1.03159	0.1	3.10059	0	0	-4.525	0			2026-12-07 14:00:00	0.78897	80.3465	2.7188	0.93005	1.14094	0.01996	-8.68881	-37.8385	-2.0895
	2026-12-07 15:00:00	0.78637	62.1589	0.57728	0.1	4.78811	0	0	-2.67317	0			2026-12-07 15:00:00	0.78637	49.4811	1.39777	2.86865	1.17131	1e-05	-7.14358	-9.44517	-1.7995
	2026-12-07 16:00:00	0.78208	4.83878	1.29209	9.21419	18.2473	0	0	0	0			2026-12-07 16:00:00	0.78208	3.85187	2.20907	5.13901	1.22707	26.0386	0	-4.12398	-0.80225
	2026-12-07 17:00:00	0.78832	0	0.84376	10.9674	22.4187	5.17183	0	0	-0.32			2026-12-07 17:00:00	0.78832	0	2.58835	6.7301	1.23165	33.1406	0	-3.8766	-0.7854
	2026-12-07 18:00:00	1.43	0	0.50192	11.4096	22.9606	4.1533	0	0	0			2026-12-07 18:00:00	0.78777	0	3.85769	6.23515	1.22707	32.4494	0	-3.71308	-0.44159
	2026-12-07 19:00:00	2.67358	0	0.5037	14.1707	22.7255	0.18513	0	0	0			2026-12-07 19:00:00	1.16188	0	6.58739	5.85854	1.22708	30.4783	0	-5.10751	0
	2026-12-07 20:00:00	1.37942	0	0.33627	14.015	22.6757	0.1091	0	0	0			2026-12-07 20:00:00	0.94187	0	7.37779	5.61349	1.22707	28.4355	0	-4.08843	-1.04487
	2026-12-07 21:00:00	1.88738	0	0.51019	14.1514	22.6464	0	0	0	0			2026-12-07 21:00:00	1.16139	0	3.16441	6.40298	1.22707	32.2902	0	-4.06605	-1.03753
	2026-12-07 22:00:00	2.94203	0	0.76764	11.1056	20.2522	0	0	0	0			2026-12-07 22:00:00	1.1043	0	1.7898	6.58684	1.23165	30.3609	0	-4.01443	-1.02359
	2026-12-07 23:00:00	1.26611	0	1.53208	11.1056	20.3937	0	0	0	0			2026-12-07 23:00:00	6.54658	0	2.33275	16.6195	7.92626	0.63714	0	0	0

## Sheet: Figure 7
	L-S Scenario
	Pump Load (TWh)	M01	M02	M03	M04	M05	M06	M07	M08	M09	M10	M11	M12
	P2X SDG&E	0.37583	0.70588	1.00326	1.15533	1.25601	1.15926	0.91886	0.74601	0.76634	0.61595	0.56577	0.3754
	P2X SCE	4.54399	10.1412	15.551	19.1472	21.5502	21.6339	19.1356	15.6656	14.2966	9.75173	7.94133	4.58194
	P2X PG&E	0	0	0	0	0	0	0	0	0	0	0	0
	BESS PG&E	0.51255	0.83293	1.10803	1.01254	0.89424	0.64712	0.87682	0.6176	0.65667	0.69742	0.74313	0.61134
	BESS SCE	6.31336	6.37356	7.21103	6.81154	6.69724	7.08315	7.31991	6.84472	6.69523	6.56629	7.28841	6.35737
	BESS SDG&E	0.08756	0.09525	0.10028	0.10651	0.12514	0.13253	0.13932	0.13169	0.12645	0.11777	0.12371	0.09295
	L-W Scenario
	Pump Load (TWh)	M01	M02	M03	M04	M05	M06	M07	M08	M09	M10	M11	M12
	P2X SDG&E	0.08165	0.49763	0.77408	0.98425	1.14561	0.93816	0.63501	0.38718	0.43534	0.41642	0.17963	0.06421
	P2X SCE	1.53743	5.36613	8.55349	10.424	12.5108	11.7165	10.7239	7.68146	6.473	5.56134	2.63119	1.41705
	P2X PG&E	0.85217	1.87522	2.38374	3.19111	4.10282	3.4323	3.0685	1.5955	1.417	2.0672	0.89252	0.66076
	BESS PG&E	0.69534	0.46496	0.38766	0.31096	0.327	0.28456	0.33588	0.71712	0.77163	0.39972	0.69675	0.70096
	BESS SCE	5.26434	4.58635	4.47763	4.17993	4.29098	5.25145	5.05406	6.39793	6.39649	4.94978	6.08175	5.28476
	BESS SDG&E	0.08766	0.11361	0.12177	0.11555	0.13023	0.13466	0.14314	0.14431	0.13311	0.14589	0.11365	0.07794
	H-S Scenario
	Pump Load (TWh)	M01	M02	M03	M04	M05	M06	M07	M08	M09	M10	M11	M12
	P2X SDG&E	0.51128	0.73028	0.99402	1.11324	1.19892	1.1512	0.8887	0.84474	0.87795	0.68136	0.63999	0.48488
	P2X SCE	11.038	19.6867	27.7756	33.5939	37.4659	38.059	34.5971	30.2809	27.311	20.0069	15.9076	10.3192
	P2X PG&E	0	0	0	0	0	0	0	0	0	0	0	0
	BESS PG&E	0.55876	0.85897	1.11263	1.05663	0.8739	0.71049	0.90291	0.65854	0.69903	0.7112	0.7407	0.58075
	BESS SCE	7.00695	6.84574	7.04263	6.29143	6.26711	6.42353	7.17859	7.31032	7.09318	6.86955	7.08342	6.59938
	BESS SDG&E	0.11466	0.10298	0.09986	0.10287	0.12019	0.13396	0.13899	0.14232	0.13739	0.12185	0.12005	0.10167
	H-W Scenario
	Pump Load (TWh)	M01	M02	M03	M04	M05	M06	M07	M08	M09	M10	M11	M12
	P2X SDG&E	0.12035	0.45622	0.70116	0.92559	1.02603	0.92276	0.65872	0.46699	0.51233	0.42818	0.2772	0.11101
	P2X SCE	7.83976	15.435	22.0044	26.0338	29.4085	28.732	27.5435	23.0628	20.1478	16.9586	11.4449	7.46204
	P2X PG&E	1.06197	2.10221	2.43305	3.35172	4.10913	3.53644	3.18761	1.65393	1.51528	2.24212	1.11418	0.86371
	BESS PG&E	0.76808	0.47372	0.37751	0.33291	0.34189	0.29351	0.31527	0.64214	0.76064	0.3976	0.65952	0.76482
	BESS SCE	6.1064	4.47093	4.27193	4.25027	4.03136	5.21384	4.85324	6.17779	6.27902	4.75307	6.12294	6.4736
	BESS SDG&E	0.11953	0.11186	0.1214	0.11891	0.13187	0.13482	0.14286	0.14534	0.14018	0.14428	0.11523	0.1249
