# Supplementary material for: Formal optimization techniques select hydrogen to decarbonize California
Source: Sci Rep. 2024 Jan 29;14:2435. doi: 10.1038/s41598-024-52157-6 (PMC10825219; doi:10.1038/s41598-024-52157-6)
Supplement: Supplementary file 2 — Supplementary Table S4. [file 41598_2024_52157_MOESM2_ESM.xlsx]

## Sheet: Sheet1
Supplementary Table 4 – Electric transmission line overhead capacity by month and hour. Color gradient represents relative transmission capacity available within the year.
LEGEND
Least capacity overhead available
Intermediate values
Most capacity overhead available
L-S Scenario
PG&E_BAY_to_PG&E_VLY														PG&E_VLY_to_SCE														SCE_EoL_to_SCE														SCE_NoL_to_SCE
L-S	Jan.	Feb.	Mar.	Apr.	May.	Jun.	Jul.	Aug.	Sept.	Oct.	Nov.	Dec.		L-S	Jan.	Feb.	Mar.	Apr.	May.	Jun.	Jul.	Aug.	Sept.	Oct.	Nov.	Dec.		L-S	Jan.	Feb.	Mar.	Apr.	May.	Jun.	Jul.	Aug.	Sept.	Oct.	Nov.	Dec.		L-S	Jan.	Feb.	Mar.	Apr.	May.	Jun.	Jul.
0	923.927	568.626	248.918	63.446	29.3771	44.9827	40.4032	406.049	719.174	911.479	1066.14	1011.79		0	2479.1	2907.44	2237.74	1881.64	1519.49	425.327	494.117	1414.91	2317.83	2959.43	2692.99	2344.14		0	3318.12	3334.22	2477.24	2169.7	1812.72	1219.87	1661.36	2358.9	3028.32	3296.1	3662.73	3509.89		0	1020.99	1026.89	1152.57	1159.71	1156.51	1133.62	1093.82
1	1069.83	1005.33	452.293	81.9057	31.8755	116.092	241.892	753.248	923.407	1350.43	1405.88	1416.33		1	2163.57	2918.5	2818.4	2261.02	1855.1	809.56	1147.25	2220.69	2566.92	2863.69	2357.14	2077.42		1	3709.82	3552.6	2817.15	2414.53	2007.42	1507.87	1977.94	2743.51	3390.49	3695.21	4206.46	4093.46		1	1054.93	1059.44	1176.88	1203.15	1205.28	1195.23	1162.53
2	1438.39	1206.28	601.259	107.224	39.6706	155.215	442.963	916.711	1327.76	1558.07	1876.52	1727.63		2	1901.35	2091.97	2987.84	2227.68	2120.33	1091.4	1717.74	2576.6	2552.84	2109.28	1621.15	1765.73		2	3937.75	3807.91	3009.76	2536.5	2289.76	1576.41	2280	2934.47	3529.17	3966.51	4508.4	4203.36		2	1103.46	1098.23	1190.1	1194.34	1217.65	1208.32	1187.16
3	1473.86	1362.95	732.245	87.1093	33.8597	173.333	290.705	1024.64	1232.04	1501.7	2293	1857.11		3	1934.34	1967.63	2696.21	2125.54	2037.46	1038.6	1580.44	2824.23	2276.34	2022.14	1074.3	1260.95		3	3998.07	4029.56	3138.25	2519.33	2217.7	1664.5	2247.9	3019.73	3606.58	4113.36	4542.01	4328.98		3	1112.74	1104.5	1189.96	1163.26	1194.93	1179.65	1155.88
4	1710.05	1429.27	554.658	80.1157	42.4416	90.984	240.946	1050.19	1126.72	1486.98	2224.68	1887.94		4	1586.21	1552.04	2334.27	1891.1	1711.21	783.836	1394.4	2712.36	1997.69	2328.37	958.901	1491.01		4	4202.13	4203.65	3068.74	2262.2	1992.92	1531.14	2157.86	3023.22	3935.51	4014.64	4608.09	4463.71		4	1105.14	1098.89	1162.65	1142.01	1160.08	1146.6	1124.34
5	1226.93	1267.34	256.526	53.8757	11.5448	50.7807	132.049	527.275	1036.7	915.896	1846.06	1517.96		5	1606.89	1897.64	1698.55	964.8	1513.69	1015.05	1699.05	2464.95	2114.71	2162.39	1507.36	1316.24		5	4127.54	4189.82	2477.6	1661.24	1955.82	1704.2	2224.37	3152.36	3835.66	3913.8	4483.81	4442.72		5	1087.66	1062.81	1106.27	1087.47	1134.75	1137.4	1097.37
6	1407.18	1287.22	144.729	10.5837	2.05129	2.45667	0.0445161	42.1532	588.315	982.836	1424.7	1677.73		6	1860.37	1822.56	1622.43	320.669	95.2077	0	0	44.2342	549.587	1789.91	1590.39	1488.2		6	4030.61	4178.16	2342.87	1087.57	1590.18	1317.38	652.464	710.857	1678.17	3386.17	4464.72	4472.66		6	1015.02	1018.45	1066.44	1087.63	1137.08	1123.75	1083.98
7	1335.97	147.996	15.5397	186.809	184.305	21.0383	14.8806	3.90581	96.8103	110.774	113.107	781.879		7	1882.9	217.965	59.1952	372.456	655.577	164.823	0	0	0	0	184.275	1411.13		7	3394.67	1348.94	1558.01	2424.14	2854.47	2973.34	2281.77	1526.04	1561.71	1159.48	1407.22	2979.01		7	978.376	1000.17	1084.88	1107.68	1136.42	1123.88	1074.64
8	450.642	99.8764	123.979	433.057	318.258	51.2063	26.621	24.8923	35.9737	19.8226	39.4183	333.827		8	108.838	0	154.717	240.55	141.718	0	0	0	0	0	0	120.795		8	1045.51	1669.86	2546.83	2270.31	2411.29	2003.98	2708.32	2532.02	2221.67	1793.34	1819.03	1198.15		8	995.843	1027.17	1117.9	1126.68	1145.58	1133.69	1052.54
9	230.634	209.768	334.387	602.334	326.31	168.577	125.458	83.8529	73.8833	44.8881	30.5323	109.962		9	62.2574	58.3279	100.743	40.879	185.945	0	0	0	0	0	0	0		9	1332.97	1945.3	2714.02	2752.22	2529.77	2372.02	2462.21	1943.29	2288.13	1908.23	2087.74	1305.88		9	1007.53	1054.39	1131.24	1150.38	1140.27	1120.23	1045.35
10	125.585	263.201	354.059	488.634	354.347	104.641	46.7413	173.465	111.613	75.9913	160.172	14.5265		10	0	0	0.053871	7.038	166.448	0	0	0	0	0	0	0		10	1639.12	2844.05	2843.32	2663.54	2514.56	2697.7	2287.52	2535.05	2530.13	2773.29	2244.34	1301.67		10	1045.87	1083.18	1137.03	1149.11	1154.61	1091.88	1000.76
11	231.088	361.842	275.314	416.96	225.267	79.7297	37.7045	55.479	67.484	154.125	292.479	139.858		11	11.4719	0	0	0	97.7561	0.0776667	0	0	0	0	0	0		11	1579.35	3469.62	3136.86	2809.22	2703.18	2427.7	1903.34	2261.53	2602.27	2545.57	2782.78	2160.34		11	1053.55	1099.63	1132.59	1153.8	1137.94	1062.34	980.837
12	307.491	497.692	207.907	347.352	253.217	21.7537	25.8232	0	85.3077	157.639	286.972	276.284		12	6.06323	20.115	0	52.523	49.3832	0	0	0	0	0	0	8.83484		12	2037.74	3333.78	3268.32	2983.96	2364.91	1940.75	1799.63	2136.9	2020.64	1914.76	2792.9	2365.82		12	1069.28	1114.06	1129.07	1128.16	1121.22	1026.18	915.608
13	205.919	311.961	156.46	307.261	161.035	0	0	5.67419	157.209	78.7681	88.9413	113.668		13	0	0	0	43.5663	115.104	0	0	0	0	0	0	0		13	1609.48	3042.59	2695.69	2367.66	2208.14	2105.13	1799.81	2204.95	2054.75	1844.41	2390.18	2053.63		13	1064.21	1106.43	1129.36	1117.04	1101.88	991.893	879.399
14	88.9503	201.454	66.4271	216.493	76.37	61.0577	26.0752	112.297	337.434	124.938	36.8297	35.3142		14	21.9584	0	0	154.239	173.239	0	0	0	0	0	0	0		14	1779.2	2697.47	2705.15	2323.9	2110.15	1597.34	1669.95	2190.3	1605.9	1770.4	1790.84	1562.26		14	1058.28	1106.85	1119.53	1118.01	1089.83	968.178	845.186
15	111.338	72.9529	76.4494	193.408	121.431	14.1297	72.4468	173.971	598.143	201.578	16.7467	141.503		15	0	16.1389	91.2758	155.051	150.189	5.573	0	0	0	0	0	0		15	764.11	2124.2	2859.85	2798.23	2499.74	1746.79	2093.28	1549.72	1569.09	1253.7	1570.53	858.434		15	1031.78	1071.97	1126.06	1140.39	1119.84	975.731	850.192
16	445.32	98.5882	58.2994	63.207	33.0561	0	193.041	316.272	672.315	389.419	148.237	123.583		16	134.749	101.516	0	179.145	219.408	0	0	0	0	0	0	435.139		16	1375.79	964.5	2203.19	2306.28	2485.48	2726.26	474.787	195.688	15.7667	537.895	514.144	1312.92		16	1008.9	1041.21	1112.57	1109.59	1081.72	941.76	815.682
17	78.8213	0	0	0	19.3719	0	276.049	537.666	277.453	420.013	82.2627	315.762		17	274.106	241.22	988.656	340.072	17.1174	0	0	0	0	26.1003	0	230.491		17	962.244	711.487	1347.66	920.121	526.082	761.042	0	92.0071	302.979	610.632	59.5513	929.208		17	952.232	959.85	1030.2	1046.6	1012.46	886.016	778.064
18	447.924	97.1607	0	0	0	111.146	132.752	767.008	499.576	514.249	74.649	427.967		18	207.498	97.4264	268.81	892.899	866.374	118.676	0	0	128.332	1.31645	0	218.273		18	801.786	504.757	666.435	1410.92	1557.7	1021.07	135.501	261.406	388.61	603.743	45.226	714.842		18	916.181	930.801	968.212	987.364	965.536	858.012	768.085
19	376.322	157.96	0	0	0	116.667	214.805	700.887	595.141	492.357	30.015	316.664		19	474.09	114.279	98.71	384.647	129.827	0	0	137.362	0	220.402	0	243.569		19	1053.9	513.081	545.444	993.356	1057.67	873.653	166.899	557.443	475.78	775.075	55.836	878.962		19	945.877	911.327	964.582	965.783	936.503	849.618	790.051
20	525.988	30.86	0	0	0	91.3553	151.992	947.598	807.595	380.591	76.8553	406.369		20	512.278	80.8704	97.7997	401.168	42.6723	0	0	75.9735	60.6717	179.422	0	262.516		20	1046.37	463.524	498.414	993.441	1043.01	888.534	157.526	423.041	510.4	607.897	92.2963	901.205		20	961.839	953.884	973.203	983.311	941.262	842.059	810.313
21	626.593	81.0439	0	0	0	94.9777	132.764	1249.32	1363.94	403.681	183.517	549.824		21	231.476	155.995	481.497	973.911	600.127	13.9053	0	151.705	246.331	289.252	0	659.911		21	1222.47	484.097	858.962	1489.07	1367.53	898.089	174.04	445.292	476.621	959.85	119.765	979.194		21	965.88	939.332	1020.23	1029.75	1003.59	930.498	885.805
22	743.478	86.3611	0	0	0	4.04233	189.099	646.538	791.907	318.407	87.226	440.275		22	663.207	153.919	678.568	1029.35	782.524	250.531	76.2494	198.215	236.821	176.324	0	666.408		22	1366.63	660.884	1192.01	1707.88	1554.7	1053.39	281.992	431.384	595.896	966.586	369.591	1097.02		22	1008.16	998.936	1073.75	1081.1	1043.1	1003.58	960.492
23	1214.56	854.196	1363.15	1129.89	1597.38	1456.55	1788.42	1670	1196.81	1333.15	871.518	1069.83		23	1199.44	1073.93	1314.3	1869.96	1395.46	1285.9	1200.83	1875.49	1293.7	1670.87	959.947	1366.27		23	4669.7	4660.61	4674.4	4701.74	4658.79	4646.2	4680.22	4768.96	4678.52	4658.95	4636.67	4670.84		23	1015.3	1021.54	1100.06	1101.87	1094.29	1065.31	1026.69
SCE_to_SDGE														SCE_East_to_SCE														SCE_Metro_to_SCE														SCE_TabCC_to_SCE
L-S	Jan.	Feb.	Mar.	Apr.	May.	Jun.	Jul.	Aug.	Sept.	Oct.	Nov.	Dec.		L-S	Jan.	Feb.	Mar.	Apr.	May.	Jun.	Jul.	Aug.	Sept.	Oct.	Nov.	Dec.		L-S	Jan.	Feb.	Mar.	Apr.	May.	Jun.	Jul.	Aug.	Sept.	Oct.	Nov.	Dec.		L-S	Jan.	Feb.	Mar.	Apr.	May.	Jun.	Jul.
0	2067.34	2358.61	2632.59	2477.84	2161.25	2561.29	1870.39	1791.33	2020.79	2639.35	1857.66	2569.65		0	15.7552	52.025	0	93.1643	63.219	121.878	0	51.0642	0	0	7.932	78.8816		0	2698.78	2167.78	915.419	578.934	392.289	86.95	259.823	1348.07	1435.67	1994.34	2152.58	2735.2		0	971.38	495.572	101.445	53.35	233.405	381.635	261.525
1	2215.34	1951.41	2596.33	2393.71	2086.29	2389.8	2898.72	2756.6	2587.63	1777.97	1845.99	1709.2		1	136.452	54.3421	1.80806	0	115.504	71.9647	0	52.4877	0	15.6939	54.061	112.563		1	4582.09	2047.59	1034.17	923.794	573.525	232.681	220.834	1511.16	1912.16	2900.32	3394.8	4713.66		1	1727.4	472.383	152.726	197.693	201.729	404.462	158.141
2	1641.75	2403.82	2530.59	2163.72	2024.03	2128.31	2973.04	2648.82	2546.37	2454.29	1682.24	2171.83		2	150.778	68.93	0.538387	1.24933	76.2661	99.969	0	52.7845	0	62.2942	142.927	113.421		2	3885.48	2237.85	1423.79	1078.59	529.977	273.556	593.257	1413.6	1646.83	3388.75	4507.41	4032.22		2	1102.08	309.751	319.798	408.558	182.439	427.228	294.148
3	1970.42	2459.69	2218.03	1666.71	2119.33	2132.67	2966.72	2662.27	2146.61	2162.65	1649.4	1563.16		3	130.311	75.6571	4.73323	0	19.0268	66.5887	0	50.9077	4.99733	62.2206	181.804	111.112		3	4448.68	2895	1381.93	942.143	713.845	275.106	376.273	1273.79	2566.89	3959.58	3905.72	4255.92		3	1361.46	500.428	333.717	455.134	309.211	382.045	137.599
4	2246.66	1998.67	2846.69	2069.32	2071.1	1845.94	2737.87	2312.37	1838.43	1790.37	1842.76	1712.79		4	157.839	85.5796	2.04935	0	71.1019	46.854	0	50.439	4.024	3.16258	233.992	113.762		4	4947.65	3593.85	1509.83	1062.43	700.631	289.085	607.951	1674.77	3486.24	3453.15	3860.17	4963		4	1437.4	887.057	269.481	396.832	212.408	413.453	106.597
5	2002.96	2129.58	2565.24	2392.55	2460.66	2412.92	3052.78	2220.33	2150.93	1994.5	2152.07	1881.12		5	129.5	79.58	0	95.6997	22.4419	57.063	0.93	59.4294	0	0.27871	177.379	179.613		5	5548.63	3863.64	1449.28	775.527	715.304	285.504	685.078	1999.75	3474.36	3838.21	4096.64	4708.29		5	1894.68	893.878	400.939	461.563	507.19	546.559	253.685
6	2024.65	2094.07	2567.49	2330.07	2105.04	1584.19	2703.21	2457.84	2333.01	1581.28	2038.88	1817.72		6	129.388	139.282	0	454.924	361.145	690.279	523.659	143.184	0	0	155.846	186.535		6	5421.09	4318.95	1501.47	829.382	1890.18	733.166	553.739	209.233	1173.76	3035.91	4338.82	4939.79		6	2532.27	1439.04	661.594	962.315	1472.02	564.194	1325.39
7	1702.82	2902.3	2463.66	2117.52	2429.23	2008.39	2110.01	2077.62	1890.63	2804.95	2857.53	2182.56		7	54.2071	45.3014	120.224	303.806	484.05	589.83	533.185	239.125	246.889	166.158	3.037	9.44226		7	2978.28	1403.64	1617.58	2416.3	2929.9	1492.03	1149.34	946.332	1277.79	1402.9	1342.33	2502.98		7	1357.79	1272.88	2087.27	1514.47	1756.07	832.336	1235.48
8	2620.41	2337.29	2552.12	2487.25	2930.09	2766.7	2249.93	2200.86	2307.76	2101.44	2164.4	3025.41		8	98.0587	118.469	389.843	284.234	160.358	25.673	130.741	225.4	244.202	428.249	51.0767	141.574		8	1238.71	2359.67	1516.32	2895.2	2185.14	1789.27	1450.9	1649.03	2682.51	2648.73	2541.68	1656.98		8	1544.28	2417.83	1767.9	3337.43	2888.82	3434.06	2212.71
9	2251.82	1862.13	2123.66	1710.04	2458.42	1918	2051.26	2453.08	1923.61	2003.87	1808.03	2566.74		9	184.944	547.65	287.082	170.505	137.765	3.96333	2.98419	262.936	113.223	394.102	314.841	267.139		9	1707.79	2318.67	2795.51	3935.86	3149.3	2434.98	1669.38	2480.62	2368.49	3274.23	2210.36	2128.64		9	1833.84	1498.67	3162.7	4348.66	4094.44	4167.33	2968.77
10	2058.73	1808.84	1876.18	1761.06	2037.22	1725.43	2202.27	1894.91	2012.81	1890.33	1683.56	1705.82		10	228.192	406.589	379.354	78.4497	108.469	47.6033	31.6616	38.83	19.741	196.197	485.052	231.269		10	2612.58	2970.23	3253.02	4240.12	3191.04	2859.78	1766.81	1885.56	3037.19	3278.81	2863.55	3213.57		10	1718.56	1796.74	3101.23	4688.28	4413.44	4087.04	3378.47
11	1849.54	1727.4	1879.82	1406.09	1968.9	1794.02	1954.84	1974.15	2125.34	2000.99	1815.09	1901.16		11	246.282	408.63	431.625	81.8747	49.4955	0	31.0074	75.0194	121.534	280.799	534.18	528.425		11	2484.77	3752.38	3940.88	4889.02	3087.71	2220.67	1304.34	2371.16	2837.63	3089.7	3411.3	3496.9		11	1615.63	1492.5	3179.12	4783.95	4434.28	4229.47	3197.1
12	1645.71	2146.59	1526.58	1860.58	1871.58	2096.22	1845.71	2125.8	1808.63	1894.55	2073.45	2164.57		12	168.069	373.885	182.546	97.9287	32.0274	0	0	36.3826	173.429	147.534	415.85	356.112		12	2617.54	3853.94	4268.98	4892.75	3370.66	1730.73	1362.72	2129.25	2834.04	4159.7	4066.15	2689.1		12	1643.01	1892.34	3363.2	4719.71	4293.47	4151.13	3341.54
13	2058.17	2125.48	2343.77	2691.57	2356.08	2027.93	2253.69	2242.03	2261.07	2032.55	1892.85	1725.88		13	193.05	273.637	96.009	69.3373	142.262	0	28.6616	41.9639	15.0537	195.51	392.909	210.684		13	3666.49	3553.86	3773.48	4188.85	3333.32	1772.72	952.292	1321.02	1947.98	2367.18	3036.5	3845.2		13	1986.37	2380.75	3832.81	4186.8	4102.27	3879.45	2580.94
14	1970.76	1820.72	2039.43	2278.3	2687.41	2270.72	2115.86	2388.22	1861.42	1797.6	1952.29	1710.7		14	436.039	413.061	256.632	111.129	122.963	11.739	44.8694	0	35.6863	443.743	495.196	398.37		14	3715.29	3521.95	3665.31	3611.06	3173.08	1942.12	1005.36	1284.23	1701.72	2166.07	3183.41	3257.29		14	1763.99	2143.42	2970.05	3766.11	3386.1	3150.31	2410.87
15	1935.22	1669.68	1911.6	2369	2415.18	2184.57	1978.07	1756.76	1654.37	1892.09	1563.56	1984.33		15	415.527	741.11	516.124	283.713	271.327	65.061	83.9568	188.883	374.284	518.573	518.456	180.675		15	2411.75	2633.93	3234.93	3541.35	2307.92	665.915	942.128	1210.85	1200.63	1880.73	1745.48	1706.14		15	1622.16	1251.04	2628.54	2894.9	2196.81	2116.54	2073.93
16	2763.97	1351.83	1934.92	1660.7	1950.03	1673.77	2184.49	2487.82	1918.85	2825.14	3033.07	2992.88		16	27.7671	711.581	724.852	614.017	525.123	504.213	178.348	36.5194	70.3763	82.2468	0	62.0897		16	1477.83	2193.32	3051.68	2224.25	1717.57	1084.5	1159.96	403.154	322.945	82.5713	151.79	1144.19		16	1122.47	1417.37	1518.47	1243.22	780.165	744.331	174.092
17	2687.03	3163.41	3041.04	2495.48	2036.04	1551.42	1228.96	2107.96	2390.97	2031.19	2688.96	2146.03		17	65.9097	66.1054	0	190.142	441.536	343.795	0	0	0	0	0	42.8006		17	1121.26	654.384	315.546	379.165	301.146	33.84	0	98.2419	608.504	1229.02	0	1432.33		17	644.445	221.41	275.538	898.159	873.933	309.172	0
18	2505.18	2567.48	2022.5	1762.45	1273.25	713.528	1450.42	1537.65	1998.65	1920.33	2377.23	2316.1		18	21.6855	69.61	0	0	0	0	0	0	66.4873	0	0	63.9326		18	853.296	371.419	9.40194	85.5953	105.607	0	230.271	595.79	831.323	1387.69	4.66367	1403.84		18	583.395	166.185	121.926	80.6297	105.506	126.128	171.097
19	2695.6	2725.29	2031.9	1454.16	1248.89	1235.03	1922.74	1532.51	2022.93	2128.8	2626.38	2204.51		19	77.7255	70.7971	0	0	0	0	0	0	34.117	0	0	42.4142		19	1403.85	499.767	14.7855	24.9517	0	0	345.576	911.846	862.824	975.835	11.6727	1005.37		19	812.548	214.708	146.74	167.348	105.291	107.193	124.392
20	3011.28	3127.44	2210.2	1413.67	1108.4	979.389	1706.53	1452.65	1924.43	1936.13	2962.39	2548.3		20	105.596	48.3575	0	0	0	0	0	0	65.3737	0	0	64.1252		20	1342.55	194.46	5.66548	14.592	0	0	354.091	865.326	845.633	1029.11	39.6737	1009.12		20	783.13	86.7936	151.088	174.878	136.759	99.1237	121.421
21	2884.89	3019.16	2582.95	2105.15	1325.05	704.797	1603.15	1708.98	2024.47	2826.27	2979.54	2228.19		21	61.2606	51.7371	0	0	0	0	0	0	0	0	0	63.9232		21	1465.77	425.179	2.80645	45.7587	0.922903	0	465.455	697.452	892.263	1087.06	22.6543	1311.08		21	988.643	212.052	109.455	60.9073	106.869	118.891	64.6465
22	2825.34	3048.24	2695.77	2455.48	1732.66	1252.58	1282.79	2050.78	2331.92	3056.66	3088.88	2873.23		22	62.4423	56.0064	0	26.8133	7.00677	0	0	0	61.5193	0	0	44.2523		22	1478.01	506.456	101.233	165.148	125.85	0	330.453	537.744	846.538	1306.39	219.267	1527.64		22	703.741	241.441	85.59	64.4257	123.926	141.639	186.698
23	1816.14	1418.26	2184.03	2416.98	2186.28	2438.08	2051.07	1706.02	1696.12	1884.68	2003.03	2340.38		23	209.8	234.366	213.114	163.275	215.935	273.84	92.6406	98.6587	120.112	158.084	252.889	300.43		23	7191.85	7047.85	4659.9	4988.35	4136.82	4363.01	3965.51	5554.07	5371.54	6595.35	6942.19	6942.88		23	3136.57	3179.13	1944.36	2442.3	1833.63	2000.68	1587.07
L-W Scenario
PG&E_BAY_to_PG&E_VLY														PG&E_VLY_to_SCE														SCE_EoL_to_SCE														SCE_NoL_to_SCE
L-W	Jan.	Feb.	Mar.	Apr.	May.	Jun.	Jul.	Aug.	Sept.	Oct.	Nov.	Dec.		L-W	Jan.	Feb.	Mar.	Apr.	May.	Jun.	Jul.	Aug.	Sept.	Oct.	Nov.	Dec.		L-W	Jan.	Feb.	Mar.	Apr.	May.	Jun.	Jul.	Aug.	Sept.	Oct.	Nov.	Dec.		L-W	Jan.	Feb.	Mar.	Apr.	May.	Jun.	Jul.
0	1101.61	823.127	1356.76	1134.5	590.411	903.901	490.649	676.302	918.903	540.984	1386.87	1394.29		0	1243.8	1424.72	1501.8	1637.47	1732.04	1643.37	1392.64	1460.42	1569.21	810.894	1742.41	1488.01		0	3887.81	3964.51	3692.01	3283.54	2587.3	2447.56	3021.04	3238.61	3672.42	4181.55	3770.5	3903.9		0	1021.28	1024.56	1151.51	1160.4	1156.18	1132.69	1092.63
1	1100.11	879.939	1382.19	986.076	477.672	752.672	294.311	437.736	813.835	388.846	1424.81	1463.22		1	997.9	867.455	1022.07	1291.13	1219.78	1785.02	1112.18	1188.33	1272.94	597.92	877.78	810.455		1	4172.05	4444.9	4043.76	3522.2	2937.45	2745.88	3503.93	3635.31	4047.61	4496.56	4276.08	4345.21		1	1055.22	1058.69	1175.79	1202.15	1204.46	1194.55	1161.18
2	1092.58	820.686	1137.5	996.877	400.825	777.034	255.358	306.225	754.553	493.179	1497.11	1505.22		2	707.183	725.347	696.71	1255.82	1166.9	1613.29	564.046	867.254	996.127	421.535	522.631	482.386		2	4404.37	4382.53	4193.54	3533.22	3037.36	2557.82	3843.28	4032.06	4374.47	4536.17	4513.9	4493.01		2	1103.08	1097.62	1189.03	1193.43	1216.96	1207.95	1185.79
3	1198.85	904.927	1231.86	1130.05	411.343	857.247	310.768	290.51	932.663	514.032	1408.21	1430.83		3	591.27	643.684	794.415	1274.16	1367.09	1774.92	610.29	767.412	1076.36	395.306	655.882	470.093		3	4484.73	4378.13	4072.75	3523.52	2865.39	2626.77	3978.24	4196.36	4400.59	4576.79	4450.88	4527.59		3	1112.3	1104.07	1189.1	1162.57	1194.38	1180.49	1154.35
4	1229.15	779.649	1571.48	1201.7	502.167	881.763	357.913	389.398	825.41	751.159	1381.55	1292.12		4	645.404	621.974	889.504	1506.46	1581.8	1773.98	1041.96	989.07	1095.4	669.218	509.862	438.641		4	4464.28	4353.38	3791.64	3237.59	2606.94	2523.36	3579.94	3848.15	4210.14	4330.31	4508.5	4573.46		4	1105.06	1098.83	1161.99	1141.15	1160.11	1145.86	1123.09
5	1191.2	737.498	1593.7	1258.86	598.527	664.647	399.071	632.511	934.693	779.493	1287.45	1040.3		5	1006.11	714.451	1829.83	1721.19	1832.1	1420.22	1116.2	1522.92	1613.55	1757.37	1168.54	599.26		5	4361.21	4291.28	3325.15	2861.91	2544.72	2506.05	3289.55	3497.89	3510.12	3492.84	4201.44	4393.17		5	1086	1062.9	1105.55	1088.69	1135.19	1138.08	1096.84
6	1191.31	866.409	1295.46	1027.94	887.876	623.837	697.388	734.623	900.842	762.237	1320.71	1139.81		6	1434.44	1482	1931.16	1686.01	1809.24	875.04	1437.7	2371.77	2096.8	1618.53	2003.84	913.63		6	3814.21	3333.19	2888.97	2218.24	2149.79	1655.91	1672.56	2246.36	2907.67	2971.52	3571.12	4078.8		6	1011.31	1007.27	1066.58	1089.52	1138.36	1126.48	1087.75
7	1030.6	937.139	1385.41	920.432	911.054	639.197	687.587	662.267	1127.05	872.541	1022.18	1277.04		7	1789.62	1943.7	1691.62	1787.52	1172.92	1311.01	1191.48	785.405	1204.2	1405.95	1625.36	1710.66		7	3518.96	2719.21	1524.42	1835.04	3160.82	2736.53	2781.32	1769.04	1927.72	1731.75	2166.53	3515.52		7	977.165	1001.08	1086.59	1109.73	1139.21	1125.21	1077.89
8	1082.69	1263.18	1383.16	937.258	1135.03	739.136	902.077	725.615	1053.72	955.538	1350.82	995.539		8	1192.69	1152.27	1372.03	1666.63	2200.39	2033.91	2247.15	1405.29	952.532	1113.87	1143.24	1452.12		8	2038.04	2649.92	2898.43	3000.86	2924.88	2956.8	3180.94	2400.32	2800.18	2878.35	2670.9	2062.1		8	998.203	1031.27	1121.98	1130.53	1148.75	1137.25	1052.98
9	1202.68	1027.37	1426.52	1001.91	853.081	711.86	796.786	938.336	1192.79	873.155	1423.57	1015.82		9	1055.68	1289.73	1422.19	1549.59	1657.13	1952.23	1655.73	1402.7	857.984	1571.02	908.806	1301.15		9	2550.4	3588.02	3075.18	3468.31	3123.18	3003.95	3184.85	2759.06	2901.79	3285.25	3415.45	2676.42		9	1010.94	1056.94	1134.47	1155.65	1162.34	1124.33	1048.36
10	1328.22	999.816	1257.8	908.286	737.302	768.01	996.299	999.556	1284.81	838.961	1131.98	1067.67		10	1005.64	1341.24	1405.13	1849.76	1593.81	1848.25	1935	1109.79	973.156	1639.73	812.037	929.408		10	3111	3567.82	3279.45	3274.9	2991.83	2864.84	2992.39	2790.07	2694.76	2970.48	3548.81	3240.61		10	1050.03	1085.55	1140.79	1156.81	1160.52	1097.48	1004.7
11	1040.21	871.407	1097.75	707.945	676.255	656.784	1150.89	1062.04	1300.53	937.077	1135.5	976.805		11	1114.39	1743.47	1372.96	1760.98	1924.03	1562.1	2000.1	1042.3	963.571	1662.06	1122.19	1006.16		11	3114.8	3384.87	3392.01	3489.92	3186.25	3105.91	3198.61	2832.31	2220.11	3280.71	3351.1	3419.14		11	1058.85	1103.52	1137.48	1162.44	1145.58	1069	984.844
12	1116.4	750.067	956.055	764.494	805.666	719.559	1450.14	1448.12	1473.89	902.988	1258.56	841.186		12	1098.67	1644.84	1749.57	2060.6	1653.6	1839.56	1819.71	1135.4	564.832	1527.1	1356.75	756.881		12	2905.3	3667.35	3300.89	3242.89	3217.37	2884.89	2739.48	2556.91	2137.11	2885.42	3208.15	3459.33		12	1074.35	1115.77	1135.12	1153.39	1128.03	1033.26	933.114
13	992.46	710.877	1103.05	712.158	564.819	581.983	1191.86	1455.03	1321.72	868.323	1002.5	999.296		13	890.537	1943.74	1386.37	2002.25	1518.23	2024.87	1792.51	1079.47	791.328	1456.64	1163.58	803.065		13	3115.63	3413.6	3259.12	3144.56	3295.83	2984.52	2481.43	2565.31	2330.7	3095.25	2845.46	3204.09		13	1075.86	1112.39	1133.23	1139.94	1107.83	998.982	883.882
14	918.272	785.853	1204.11	970.669	538.805	761.6	1084.01	1367.58	1400.73	1003.95	1127.83	843.062		14	1254.49	1765.23	1417.77	1777.45	1749.04	1762	1838.01	1018.81	812.79	1642.7	1026.8	867.733		14	3085.24	3216.58	3186.08	3061.59	3131.79	3008.07	2738.63	2584.44	2135.09	2756.69	2598.79	2698.31		14	1060.73	1108.25	1120.06	1124.22	1093.85	973.829	849.543
15	700.911	870.195	1126.17	903.724	439.607	758.543	1009.7	1336.88	1047.83	1249.65	1183.65	819.022		15	1235.46	1236.57	1531.88	1623.22	2139.91	1700.59	1680.72	624.205	730.118	1496.42	1594.76	1016.53		15	2196.37	2601.9	3374.67	2660.47	2775.89	2820.07	2655.13	2073.62	1745.08	1940.13	1352.17	1922.4		15	1035.2	1075.23	1127.07	1143.28	1121.96	980.841	853.009
16	876.565	676.928	1094.22	1057.08	767.158	738.393	1292.78	1268.52	1433.9	864.918	1036.07	861.887		16	1426.32	858.54	1293.19	1038.15	1486.97	1431.17	986.9	415.733	242.982	2023.86	1738.77	1535.64		16	2957.09	1486.98	1535.83	1744.06	2349.27	2460.48	1072.89	537.058	531.508	2353.76	2541.35	2729.41		16	1009.1	1044.45	1114.71	1111.99	1082.83	945.345	817.079
17	1028.43	689.489	1010.52	1025.37	807.93	756.127	1122.46	1440.06	1434.83	963.152	1134.69	1069.41		17	1672.35	1794.2	1964.38	1849.75	1667.43	1495.14	1076.72	392.471	673.113	1457.79	1175.56	1578.83		17	1820.38	2936.53	3187.84	2509.76	2053.28	1217.79	843.402	652.695	744.561	1866.53	1327.09	1770.2		17	923.264	941.218	1029.52	1047.95	1013.84	889.303	776.979
18	902.982	801.713	1238.24	900.244	840.851	953.742	1265.79	1575.34	1486.34	1126.51	992.839	1045.31		18	1546.37	1272.25	1672.49	1495.5	1250.34	1054.27	1060.76	139.571	341.93	1393.9	1384.15	1459.87		18	1731.61	1909.31	2323.36	3275.02	3628.48	2494.69	1176.24	363.164	511.284	1757.96	1330.76	1789.38		18	900.834	895.533	966.762	987.515	964.073	857.531	766.747
19	893.756	871.181	1445.99	950.042	1039.36	951.587	1146.59	1691.34	1588.26	1121.84	828.056	960.698		19	1507.91	1395.78	1573.8	1478.88	1164.32	1143.6	1031.66	63.581	422.713	1853.45	1397.01	1612.66		19	1844.6	1935.01	2150.36	2864.53	3182.82	2190.95	987.66	314.783	515.428	2074.3	1484.2	1789.76		19	921.645	907.447	963.171	983.263	934.636	848.672	765.519
20	686.568	832.834	1292.96	957.874	1035.31	983.893	1265.78	1670.16	1414.66	1067.85	916.395	1074.16		20	1538.96	1628.08	1247.57	1387.76	1192.53	1276.75	958.614	207.143	538.646	1810.82	1275.2	1811.49		20	1920.56	2110.75	2294.48	2798.55	2922.23	1883.14	791.537	429.58	682.851	2063.34	1596.77	1879.65		20	956.148	934.427	971.625	983.433	939.612	841.383	785.016
21	703.375	885.62	1408.08	1021.2	888.471	761.111	1269.66	1641.92	1513.11	946.938	761.953	1113.66		21	1460.75	1651.15	1729.6	1678.89	1057.33	1224.35	1561.83	618.763	716.813	1779.71	1414.45	1826.01		21	1991.36	2233.75	2619.55	3346.92	3657.58	2941.8	1625.92	833.58	1040.03	2520.71	1668.25	1957.95		21	949.605	935.97	1018.68	1029.84	1001.58	928.702	882.91
22	715.05	897.83	1469.95	961.501	936.284	715.146	1134.91	1351.06	1193.71	712.235	958.62	1181.44		22	1368.24	1815.63	1491.48	1404.94	1052.58	1038.78	1450.52	1537.3	1632.46	1491.08	1609.86	1782.56		22	2508.91	2946.17	3116.83	3498.3	3841.29	3398.74	3310.91	2140.53	2409.92	3016.61	2255.15	2370.75		22	1003.13	995.089	1072.06	1080.32	1041.09	1001.52	956.184
23	1167.92	876.078	1494.19	1249.96	1014.64	975.85	544.173	1038.39	947.145	946.731	1597.43	1461.77		23	344.023	85.8411	179.839	173.824	224.341	370.03	112.562	333.951	391.347	171.928	248.443	299.766		23	4654.84	4656.48	4676.89	4705.99	4665.92	4652.94	4716.24	4814.53	4692.99	4661.35	4635.83	4671.49		23	1021.15	1024.97	1100.82	1104.27	1095.82	1071.82	1020.69
SCE_to_SDGE														SCE_East_to_SCE														SCE_Metro_to_SCE														SCE_TabCC_to_SCE
L-W	Jan.	Feb.	Mar.	Apr.	May.	Jun.	Jul.	Aug.	Sept.	Oct.	Nov.	Dec.		L-W	Jan.	Feb.	Mar.	Apr.	May.	Jun.	Jul.	Aug.	Sept.	Oct.	Nov.	Dec.		L-W	Jan.	Feb.	Mar.	Apr.	May.	Jun.	Jul.	Aug.	Sept.	Oct.	Nov.	Dec.		L-W	Jan.	Feb.	Mar.	Apr.	May.	Jun.	Jul.
0	1872.5	1851.39	2041.64	2263.4	1901.09	1728.06	1054.29	1061.4	1315.32	1879.38	1891.18	1567.04		0	320.993	819.85	972.861	860.457	646.662	449.679	723.733	535.055	479.548	1298.28	262.376	166.936		0	505.97	175.164	609.195	711.941	339.267	140.036	0	20.0374	189.803	170.28	656.789	811.625		0	34.679	20.1907	0	135.913	71.6845	66.0863	94.9448
1	2244.29	2197.16	2478.93	2239.31	1883.43	2085.42	1357.19	1368.45	1715.72	2479.76	2322.46	1987.5		1	626.207	1286.76	1202.06	848.773	726.18	750.549	994.186	1004.28	802.801	1540.24	760.339	422.786		1	861.712	611.758	861.17	1063.15	567.718	144.945	10.661	45.3377	402.17	438.838	928.011	1102.8		1	146.224	82.0996	83.9868	177.807	100.165	42.928	146.493
2	1864.51	2669.56	2147.33	2089.92	1907.55	1971.24	1662.7	1646.26	1827.81	2197.66	2102.09	2231.44		2	875.134	1242.95	1298.4	868.824	763.829	717.48	1282.85	1316.57	987.115	1543.99	929.658	549.299		2	1539.25	649.92	1238.43	1348.29	512.083	220.155	35.0794	87.1129	853.982	1131.31	1713.79	1503.91		2	267.359	344.317	195.488	200.18	180.242	171.014	258.671
3	1981.3	1936.24	1988.39	1947.08	1885.65	1890.89	1802.29	1680.24	1790.66	2390.49	1774.08	1921.58		3	849.133	1201.54	1149.63	727.846	631.235	638.067	1299.37	1394.45	1034.12	1558.55	846.334	645.413		3	1724.17	1546.46	1425.61	1512.55	729.93	214.273	58.4555	94.1555	967.845	915.356	1897.6	2026.31		3	448.645	576.522	231.544	265.184	188.298	68.8183	279.446
4	1468.61	2387.6	2338.98	1981.32	1819.9	1796.48	1849.16	1618.21	1832.83	2325.53	1951.43	2292.01		4	856.214	1173.22	836.562	563.488	571.918	677.997	951.112	994.628	819.64	1283.7	857.394	625.538		4	2331.17	1378.73	1002.94	1348.84	842.115	190.063	94.391	73.4803	667.689	808.741	1974.02	1870.56		4	381.211	499.356	130.93	200.162	291.388	131.371	187.68
5	2054.06	2212.21	2324.44	2119.19	1968.8	1907.69	1633	1178.46	1458.12	2073.04	2192.9	1961.67		5	818.981	1091.26	403.518	357.805	423.15	495.748	777.635	692.323	348.345	439.011	633.639	600.559		5	1278.73	1056.27	413.962	765.59	508.332	228.379	177.166	116.292	482.258	170.694	1434.64	1660		5	218.993	211.322	20.27	142.457	175.392	112.535	82.9677
6	1812.81	2264.99	1821.2	2540.66	2973.43	2933.11	2594.44	1231.16	1443.91	1558.86	2339.43	1752.79		6	401.63	357.532	240.052	96.9773	397.228	275.115	136.257	27.6681	29.9077	321.525	153.679	353.21		6	904.738	368.613	545.419	682.418	1602.97	1317.14	306.317	220.519	400.939	374.095	999.664	948.6		6	55.6	94.5746	1.61452	430.186	978.442	1400.87	833.597
7	1306.33	2315.9	2744.03	2094.79	1933.16	2033.39	1663.31	2314.93	2120.89	2849.26	2667.03	1386.98		7	329.55	29.5275	236.074	530.32	934.711	901.091	606.256	412.049	247.585	218.574	0	151.721		7	814.234	987.927	1581.58	2013.17	2289.44	1002.51	887.386	538.572	1001.85	1001.31	1368.58	1344.56		7	114.821	322.279	1434.65	1340.12	1168.2	1048.26	930.176
8	2302.16	1975.8	2033.51	2442.28	2719.42	2464.4	1642.77	889.406	1256.29	1420.64	1795.12	2497.68		8	76.2074	353.48	299.193	312.069	167.189	116.571	482.187	440.412	397.867	404.909	184.818	42.9406		8	1279.5	2143.18	2284.04	3173.47	1871.28	1204.42	571.775	806.114	1215.41	1611.52	2388.02	1311.19		8	1014.96	1413.11	2255.89	2964.17	2653.18	2698.83	1369.78
9	1548.04	1114.34	1625.61	2157.82	2207.56	2104.5	1603.29	1031.13	836.85	1508.24	601.582	1392.72		9	185.104	446.163	367.767	256.848	241.501	126.223	452.264	328.002	274.145	320.465	443.266	202.294		9	1888.52	3248.25	2690.02	3512.46	2729.22	1956.91	340.19	849.57	1593.35	2147.53	3489.66	2092.79		9	1644.97	2390.43	3048.5	3801.77	3752.64	3282.3	2017.56
10	598.742	1395.53	1326.77	2019.5	1872.15	1518.84	1243.19	1070.88	754.902	1780.48	554.844	721.359		10	400.895	436.077	411.655	246.311	317.275	166.488	207.982	370.652	379.592	484.6	464.61	321.91		10	3043.88	3713.66	3796.7	4005.16	2857.11	1715.3	529.572	824.269	1893.97	2381.51	4197.09	3102.4		10	2514.43	3003.54	3771.19	4210.13	3801.14	3630.76	2403.06
11	810.109	1711.37	1452.2	1937.8	2193.4	1622.18	969.105	1134.85	671.64	1719.82	484.244	893.299		11	437.707	569.824	692.845	365.216	300.845	106.721	223.968	197.862	498.88	255.462	461.171	418.767		11	3331.99	3757.75	4182.62	4297.27	2932.34	1558.49	512.857	764.943	2032.73	2292.98	4985.81	3702.57		11	2760.22	2992.9	3981.49	3974.52	3698.55	3679.09	2839.3
12	762.751	1939.07	2188.04	2074.08	2067.45	1493.45	1536.43	697.392	1063.48	2039.91	901.285	611.248		12	338.315	550.303	484.332	269.122	237.213	90.9747	88.6058	132.43	198.976	322.512	466.734	475.47		12	3478.9	4144.5	3481.1	3537.7	2792.78	1435.87	242.099	437.346	1295.18	2036.08	4949.13	4173.91		12	2959.27	2806.83	3610.54	3896.1	3886.99	3407.3	3100.6
13	1404.15	1887.92	1975.93	2158.16	2098.22	1877.91	923.776	1152.8	1484.52	1795.01	1785.12	1159.16		13	381.186	329.705	408.347	344.841	300.785	22.716	53.6429	49.6429	145.513	150.223	548.838	492.022		13	3049.57	4030.71	4107.53	4275.85	2618.94	963.988	226.519	447.618	1097.14	2179.09	3923.71	3484.57		13	2483.9	3497.97	4127.12	4221.49	3338.37	3111.44	3066.06
14	2142.61	2100.67	2116.19	2151.18	2393.42	1718.19	1550.99	1265.71	1438.42	1884.55	2238.74	1897.74		14	353.625	424.261	347.785	168.623	122.99	18.1983	0	6.12194	68.172	364.136	676.002	273.261		14	2991.26	3649.19	3868.14	3210.29	2324.83	1104.46	248.845	251.9	596.575	1969.32	3767.68	3028.59		14	2037.85	3206.02	3841.39	3519.48	3124	2781.55	2460.69
15	2356	2467.99	2294.63	2636.37	2593.14	2330.4	1461.89	1475.65	1663.14	2665.78	2807.44	2641.59		15	196.102	675.117	582.608	272.187	222.477	67.769	46.5023	228.473	334.6	590.471	264.495	100.478		15	1962.72	4051.09	3956.72	2937.26	1627.47	837.698	173.765	204.327	477.797	1749.53	1152.26	1346.48		15	1242.75	2665.6	2943.37	3073.05	2432.97	2348.9	1875.55
16	2153.65	2794.35	2382.8	2068.39	1975.89	1512.91	1203.1	709.946	1148.47	1271.08	1963.01	2032.71		16	114.45	224.192	412.022	418.133	680.766	904.104	449.414	272.758	344.086	74.6961	116.647	171.283		16	755.431	1973.35	3035.36	2041.98	1655.85	1037.61	80.5132	0	62.9887	121.799	205.922	452.021		16	120.803	1556.81	1596.07	1335	977.331	999.89	1272.09
17	1586.55	1685.65	1621.26	2209.27	2229.51	1117.89	120.472	127.542	355.397	828.465	1426.24	1141.87		17	2.69613	251.414	268.548	130.947	205.917	203.313	245.815	26.2658	0	30.4774	9.063	15.8226		17	99.4219	51.9225	447.115	417.828	261.841	42.385	0	0	0	0	5.211	228.922		17	14.2732	0	10.1097	119.142	246.509	648.819	378.102
18	1159.24	1283.88	1165.35	995.985	691.976	172.115	30.4194	181.145	240.734	527.012	1325.88	893.617		18	1.7771	7.585	205.837	580.079	971.014	538.677	44.9803	13.6261	0	21.6987	1.21567	20.9213		18	38.6448	0	0	170.334	7.48774	0	0	0	0	0	0	199.012		18	23.3477	13.2418	64.2081	92.022	62.83	138.624	84.5742
19	1311.38	1212.16	1110.75	721.551	325.906	180.988	22.3739	112.901	280.553	612.404	1535.32	1049.01		19	54.9758	27.6461	205.757	427.23	672.547	436.841	56.2665	0	0	63.3639	23.9267	22.4923		19	47.5	0	0	115.006	0	0	0	0	0	0	16.976	219.116		19	52.411	7.65643	72.7758	99.033	104.528	65.0503	8.1471
20	1465.3	1459.53	1137.52	636.252	336.077	158.374	4.01065	81.5268	409.317	551.331	1810.51	1300.85		20	21.3319	58.3839	279.462	421.744	597.965	291.979	113.404	12.6403	0	63.9674	37.301	20.1668		20	90.9948	0	0	87.1853	0	0	0	0	0	0	9.77733	199.771		20	41.3368	6.11536	80.5158	98.0217	69.4855	93.0823	51.8984
21	1498.1	1403.55	1459.63	1108.84	438.327	277.929	228.434	497.571	1168.82	1201.55	1840.41	1163.26		21	39.6458	91.8329	358.349	573.554	960.946	716.458	66.8255	0	0	178.527	66.5287	23.821		21	119.716	0	1.66161	1.622	0	0	0	0	0	0	1.35333	266.107		21	18.6606	2.91321	37.8239	20.986	88.39	43.1107	66.9916
22	1891.75	1772.48	1751.3	1427.69	923.741	564.509	132.135	560.33	1240.47	1376.88	2095.04	1895.99		22	92.741	205.653	672.598	702.924	1074.4	1009.09	772.871	135.491	168.316	476.804	87.524	51.16		22	227.168	18.9271	63.1671	100.03	0	0	0	0	0.494667	0	98.928	280.104		22	11.3452	0.302857	6.17613	41.3887	113.241	49.6507	73.291
23	831.253	994.27	1124.35	945.829	760.182	333.631	86.0723	37.6558	447.712	610.821	1181.69	911.635		23	274.421	598.304	699.976	856.337	1200.72	1112.08	1115.1	415.346	478.824	579.648	366.164	336.594		23	1119.71	700.949	684.098	638.419	382.813	139.078	6.10806	171.108	340.528	667.583	1031.78	1051.82		23	378.133	564.588	321.659	263.202	266.584	147.566	224.998
H-S Scenario
PG&E_BAY_to_PG&E_VLY														PG&E_VLY_to_SCE														SCE_EoL_to_SCE														SCE_NoL_to_SCE
H-S	Jan.	Feb.	Mar.	Apr.	May.	Jun.	Jul.	Aug.	Sept.	Oct.	Nov.	Dec.		H-S	Jan.	Feb.	Mar.	Apr.	May.	Jun.	Jul.	Aug.	Sept.	Oct.	Nov.	Dec.		H-S	Jan.	Feb.	Mar.	Apr.	May.	Jun.	Jul.	Aug.	Sept.	Oct.	Nov.	Dec.		H-S	Jan.	Feb.	Mar.	Apr.	May.	Jun.	Jul.
0	1171.97	371.239	264.618	74.9983	5.98903	44.9827	109.249	356.156	576.968	944.55	751.315	1172.32		0	2487.75	3027.21	2357.32	2405.78	1905.84	1152.56	490.603	1088.32	2174.87	2642.82	2451.73	2625.13		0	3451.13	3213.66	2493.27	2382.16	1994.79	1867.86	1637.15	1985.7	3016.57	3305.94	3549.19	3538.17		0	1024.21	1025.22	1152.56	1159.46	1156.65	1132.23	1093.84
1	934.939	1015.96	416.757	86.1987	32.3497	137.153	210.554	744.739	1389.66	1184.07	1313.37	1102.95		1	2217.58	2789.53	2746.2	2879.46	1980.58	1732.35	856.467	2206.61	2908.77	2489.19	2842.78	2284.77		1	3674.4	3446.28	2795.73	2692.24	2165.84	2073.99	1872.17	2462.44	3213.04	3721.73	4101.33	3942.62		1	1056.71	1059.58	1176.9	1202.91	1205.09	1195.13	1162.62
2	1658.68	1001.82	565.291	121.28	65.6042	135.97	450.015	948.831	1181.97	1401	1868	1441.54		2	2431.35	2500.01	2990.6	2988.91	2163.15	2069.13	1550	2503.78	2440.69	2285.12	1913.1	1957.56		2	3979.36	3636.83	2997.52	2857.75	2373.95	2144.69	2237.8	2716.67	3361.51	4012.97	4342.41	4092.81		2	1105.18	1098.43	1190.11	1194.06	1217.57	1208.18	1187.2
3	1828.16	1204.65	627.614	103.74	52.2968	186.102	319.647	1030.31	1241.63	1483.61	2313.01	1705.66		3	1885.94	1910.92	2811.02	2938.89	2154.55	1691.44	1602.99	2524.01	2342.23	1885.26	1170.15	1391.03		3	4162.97	3854.46	3075.1	2860.93	2396.74	2136	2323.3	2777.14	3452.79	4153.04	4563.02	4196.55		3	1112.63	1104.76	1190.01	1162.97	1194.78	1179.77	1155.81
4	1711.63	1537.53	515.007	84.0737	19.7445	113.333	335.715	803.244	1285.78	1215.52	2169.7	1714.04		4	1951.16	1476.02	2636.66	2519.33	1999.42	1395.93	1408.35	2296.02	2201.55	2378.79	1292.33	1549.25		4	4267.52	4116.5	3025.9	2657.41	2251.1	1915.59	2214.69	2568.26	3629.41	4054.77	4569.41	4377.06		4	1105.09	1099.03	1162.69	1141.66	1159.49	1145.3	1125.06
5	1726.99	1505.26	358.979	50.8667	14.679	47.5943	81.279	855.239	1061.81	934.959	1698.54	1770.13		5	1433.94	1727.07	1788.46	1601.93	1832.56	1154.48	1269.89	2293.05	2054.93	2197.32	1686.24	1786.92		5	4247.81	4157.68	2576.51	2132.71	2107.11	1715.61	1968.69	2677.86	3720.18	3868.93	4510.22	4323.17		5	1087.61	1062.8	1106.21	1087.24	1134.01	1137.07	1097.14
6	1333.36	1043.01	222.58	9.36833	20.7003	17.255	0	108.336	193.647	741.728	1221.02	1519.96		6	2329.86	2176.45	1183.52	93.1167	78.6542	0	0	6.98258	105.281	1517.54	1802.38	1504.18		6	4285.59	4249.69	1958.6	848.355	1000.79	1161.26	1144.74	560.025	759.194	2748.97	4418.79	4386.76		6	1013.97	1006.11	1066.11	1086.48	1131.77	1115.98	1080.92
7	1061.56	31.4075	17.8394	175.211	192.493	26.162	0	0	58.0373	137.21	145.626	790.875		7	1102.03	1.06607	41.3813	372.432	586.907	107.006	0	0	0	0	98.4773	742.75		7	2662.57	765.962	1076.36	1148.57	1099.59	1420.88	968.386	1160.04	831.557	1050.83	1241.55	2093.56		7	978.294	994.247	1079.37	1104.35	1131.7	1118.9	1068.47
8	325.162	78.9007	112.007	436.046	363.403	49.8987	32.169	9.53484	56.6847	43.6271	23.231	304.234		8	0	0	184.876	181.287	587.647	404.285	0	0	0	0	0	8.39258		8	1056.98	907.029	2115.09	2726.82	3029.25	3438.48	3085.91	1869.03	2207.02	1443.05	1214.91	1090.59		8	988.641	1020.1	1113.53	1128.49	1140.02	1132.29	1048.76
9	267.84	200.302	306.485	555.592	448.156	149.832	131.192	103.546	96.0967	56.0752	33.8687	112.454		9	0	0	125.013	84.421	314.665	64.686	0	0	0	0	0	0		9	877.656	2095.57	2990.98	3264.56	3094	2938.5	3288.97	2562.86	2129.84	2162.48	1713.54	943.26		9	1002.32	1048.2	1127.66	1147.97	1150.12	1112.18	1041.04
10	187.903	377.012	394.882	515.165	362.842	86.6813	45.0871	174.748	169.073	87.8271	162.763	43.4148		10	0	74.4607	69.8465	9.34233	239.759	0	0	0	0	32.001	0	0		10	1213.8	2157.09	3504.13	3276.46	2963.92	2742.04	2386.28	2988.32	2778.46	2513.1	2417.32	1354.84		10	1037.16	1083.4	1134.27	1147.07	1147.08	1083.57	984.347
11	265.266	292.134	305.465	396.468	169.491	49.2653	27.4465	136.435	122.864	190.432	301.608	194.934		11	0	0	31.5977	197.387	203.515	35.8637	0	0	0	0	0	0		11	1191.45	2464.67	2881.03	3358.42	2917.67	2918.77	2087.37	2467.81	2941.01	2244.65	1632.36	1804.35		11	1052.11	1097.3	1127.35	1147.62	1131.69	1057.87	974.689
12	339.839	372.449	148.362	334.04	161.81	44.232	8.12839	0	60.9583	177.665	280.756	263.289		12	0	20.115	0	139.524	207.32	51.1477	0	0	0	0	0	0		12	1974.63	3216.67	2909.45	2756.08	3011.89	2539.11	2399.66	2169.01	2727.36	2250.97	2452.28	1798.46		12	1066.7	1109.9	1127.63	1140.61	1114.47	1024.7	924.683
13	276.333	270.778	164.064	289.213	157.871	46.0083	0	0	133.623	58.0229	93.961	121.924		13	0	0	0	45.0673	214.58	0	0	0	0	0	0	0		13	1479.46	2575.01	3364.31	3113.9	2729.05	2589.86	2134.08	2827.84	2738.77	2010.62	1993.05	1363.12		13	1070.38	1108.6	1127.35	1127.42	1095.24	987.994	877.126
14	87.9729	109.523	105.288	129.862	116.282	25.9407	2.52419	20.8861	279.019	47.0045	15.319	35.0552		14	0	0	0	134.099	147.338	118.106	0	0	0	0	0	0		14	777.685	2699.55	3108.36	3057.51	2944.74	2514.57	2872.32	2171.74	2005.15	2102.11	1323.55	867.027		14	1050.21	1102.64	1112.91	1118.67	1085.75	963.968	843.928
15	102.151	55.3429	82.3471	283.284	199.455	50.0103	71.6777	117.19	462.901	200.05	46.9323	91.8242		15	0	0	72.6645	457.4	659.463	324.258	0	0	0	0	0	0		15	1179.44	904.282	2570	3277.66	3107.92	3251.75	3053.7	2284.66	1246	848.99	1103.49	1617.56		15	1024.69	1066.05	1124.09	1139.19	1117.92	976.618	836.13
16	146.963	34.4457	54.9861	70.769	71.3165	0	253.553	646.716	629.191	510.334	133.993	570.601		16	3.53226	2.42786	0	142.221	186.653	0	0	0	0	0	133.333	399.283		16	670.281	1664.64	1220.12	924.327	1471.31	1617.96	551.961	267.191	347.094	362.972	670.871	1117.25		16	1009.09	1038.66	1110.38	1107	1074.65	938.15	812.134
17	257.615	0	0	0	10.9203	23.5627	258.108	562.049	717.008	140.508	66.009	560.682		17	85.4094	163.429	395.839	20.589	0	0	0	0	57.2397	90.2039	0	103.984		17	348.47	365.476	727.854	732.875	465.512	629.754	0	28.8419	87.2433	471.054	179.068	634.107		17	926.122	943.008	1029.05	1045.44	1009.72	885.584	776.403
18	469.711	14.0725	0	0	0	0	249.305	1108.3	884.011	305.198	0	494.2		18	178.389	0.796071	180.924	926.223	862.277	99.1697	9.83226	0	68.7303	30.2068	0	104.319		18	322.478	154.277	706.864	1410.9	1489.9	991.03	89.9123	96.1816	246.236	323.367	186.608	795.375		18	903.691	897.075	968.17	987.285	965.194	857.354	767.507
19	474.053	0	0	0	0	110.208	236.692	882.509	1062.13	382.025	21.1787	620.463		19	9.99516	0	136.864	289.87	114.999	0	0	0	0	0	0	67.8806		19	360.347	187.899	544.538	936.8	950.778	782.236	150.552	150.664	49.3873	468.416	185.681	649.517		19	924.554	908.981	964.582	965.832	936.596	849.693	781.172
20	478.715	0	0	0	0	96.1497	435.661	1237.61	1234.18	305.8	15.5107	575.982		20	150.311	29.8504	124.454	219.663	26.1213	0	0	91.7029	92.8683	146.669	0	152.633		20	352.689	165.777	544.276	889.284	899.213	816.716	140.723	278.516	129.055	475.635	200.071	940.703		20	957.509	936.135	973.162	983.403	941.388	842.122	786.661
21	561.252	0	0	0	0	53.716	369.84	1231.81	1071.53	395.972	128.954	558.455		21	174.349	0	506.673	911.341	498.763	0	51.3926	0	106.328	138.344	31.2283	165.473		21	524.901	181.094	968.007	1548.26	1274.56	836.21	152.777	148.7	119.684	414.292	234.285	908.867		21	950.894	937.775	1020.13	1029.7	1003.67	930.553	894.76
22	346.572	6.34929	0	0	0	4.04233	173.785	479.613	591.26	335.954	89.8067	534.435		22	154.325	69.4018	705.842	1043.45	777.117	191.481	0	161.873	8.762	87.8023	0	287.666		22	475.747	309.086	1339.78	1733.81	1529.22	1074.9	302.197	271.815	290.529	544.39	475.907	998.208		22	1004.89	997.405	1073.62	1081.08	1043.12	1003.57	965.952
23	1323.67	1793.89	1630.83	1452.06	1937	1941.09	1898.72	1687.86	1194.93	1340.21	1686.93	1144.26		23	1012.63	1761.56	1589.21	1864.21	1267.36	1375.92	1354.09	1040.17	1332.73	1535.68	1319.6	940.471		23	4660.02	4659.99	4674.4	4701.74	4658.79	4646.2	4681.1	4811.87	4679.1	4658.34	4636.09	4668.09		23	1013.63	1019.7	1100.06	1101.87	1094.29	1065.31	1020.99
SCE_to_SDGE														SCE_East_to_SCE														SCE_Metro_to_SCE														SCE_TabCC_to_SCE
H-S	Jan.	Feb.	Mar.	Apr.	May.	Jun.	Jul.	Aug.	Sept.	Oct.	Nov.	Dec.		H-S	Jan.	Feb.	Mar.	Apr.	May.	Jun.	Jul.	Aug.	Sept.	Oct.	Nov.	Dec.		H-S	Jan.	Feb.	Mar.	Apr.	May.	Jun.	Jul.	Aug.	Sept.	Oct.	Nov.	Dec.		H-S	Jan.	Feb.	Mar.	Apr.	May.	Jun.	Jul.
0	1408.85	1854.11	2983.65	2549.53	2415.78	2272.54	1663.36	2385.76	2341.43	2298.57	2042.13	1783.53		0	0	0	0	19.1443	150.146	6.149	0	0	0	56.1835	0	77.2235		0	3167.81	2131.49	775.818	660.725	413.584	178.279	515.089	873.325	1814.64	2273.67	2165.34	3485.23		0	945.032	516.785	57.451	16.517	108.413	184.725	363.522
1	2047.5	1811.88	2230.31	2424.74	2438.27	3043.3	3160.61	2807.11	2823.08	1668.6	1837.54	2300.51		1	22.9197	5.29571	18.9661	9.20433	79.2677	14.9443	0	0	15.7427	71.9906	39.4377	179.758		1	3656.58	1919.79	1110.59	790.595	595.775	291.38	247.635	776.648	1576.08	2942.39	3153.58	4300.15		1	1354.58	166.021	163.817	78.7523	152.037	202.412	226.876
2	1995.71	1917.84	2108.33	2193.82	2382.72	2723.69	3099.9	2897.9	2073.83	2228.94	2208.31	2125.27		2	62.2806	12.7254	27.2348	34.26	43.8687	21.2613	0	0	38.7443	99.4716	77.9417	170.47		2	3182.41	2350.46	959.624	836.941	693.18	461.375	692.932	863.492	1674.68	2749.87	3220.72	3907.04		2	829.202	202.592	293.054	238.35	211.758	215.88	423.755
3	1988.05	2236.42	2170.07	2377.23	2127.5	2574.41	2989.45	2546.77	2223.96	2202.01	1969.65	2459.17		3	62.3487	17.3782	27.4477	0.0316667	40.3316	0	27.8777	0	25.7943	88.3635	116.583	184.57		3	3394.63	2596.58	1629.86	1137.5	550.882	316.628	557.365	780.177	2294.15	3181.48	3348.48	3651.71		3	727.317	305.097	407.576	225.525	250.568	241.366	243.834
4	1784.1	2235.16	2485.04	2190.29	2306.32	2471.55	2818.3	2658.19	1782.49	2285.06	1542.24	1829.42		4	42.1213	22.6114	12.9571	0	27.9784	53.3857	0	0	61.31	36.1303	231.278	188.775		4	4224.34	3297.89	1008.92	959.631	775.328	444.121	825.202	949.765	2765.1	3588.46	4461.68	4313.97		4	1307.18	566.129	239.724	180.712	216.431	265.099	398.45
5	2139.93	1904.2	2498.31	2741.87	2428.63	2543.61	3104.11	2442.21	2122.65	1805.11	2333.45	1622.23		5	91.6403	43.7821	6.72258	0	3.19258	112.281	0	0	15.3727	41.1206	199.94	196.622		5	4418.95	3600.62	1183.65	751.341	649.495	281.303	361.909	1375.34	3387.66	3318.07	4201.79	5085.82		5	1263.03	882.349	92.569	234.716	509.921	558.743	244.171
6	1428.79	1837.15	2633.32	2125.95	2208.97	2025.03	2404.27	2554.93	2502.26	2204.36	1756.47	1998.63		6	80.139	169.352	10.5326	359.122	458.853	644.728	663.541	374.132	105.524	0.849355	102.019	207.99		6	5426.68	5005.41	1051.95	1067.15	1704.93	1600.99	456.282	194.679	282.256	2025.51	4673.87	4436.57		6	2164.84	2171.69	542.77	1274.17	2090.44	1322.92	731.146
7	2217.49	2538.47	2656.87	1969.13	2094.46	1556.07	1831.93	2273.23	1967.33	2840.71	2743.93	2451.98		7	2.93452	151.945	199.507	740.843	931.303	286.895	724.676	643.457	813.171	397.38	88.6597	0		7	2631.82	1217.42	1284.37	1415.79	1461.89	2101.08	1630.84	1737.84	958.065	1459.52	1257.67	1839.41		7	1171.61	1275.58	1414.97	907.731	676.715	1158.3	1025.47
8	2609.05	2036.02	2287.07	2350.11	2460.52	2429.33	1975.46	1596.44	1828.38	1880.98	1857.74	2662.1		8	250.084	534.862	595.014	443.597	609.069	639.759	456.816	488.138	518.697	682.655	603.112	316.083		8	840.345	2852	1505.36	2364.07	2645.78	1697.1	2846.71	1882.25	1992.46	2840.85	2928.41	1745.1		8	937.172	1286.75	965.441	1860.03	1727.07	1357.68	990.413
9	2051.13	1845.55	1933.93	1741.98	1983.76	1877.69	1737.55	2036.27	2102.01	2348.09	1551.51	2090.17		9	601.248	587.529	333.113	278.956	426.72	128.495	245.447	179.743	269.674	345.192	446.422	532.094		9	1063.58	2686.52	2043.46	3380.26	3089.79	2863.04	1697.62	2658.8	2508.33	2372.46	4371.49	2214.25		9	516.956	1127.48	1124	3330.24	3553.03	3949.91	1617.25
10	1674.12	2125.74	1154.16	1481.65	1581.26	1201.47	1907.19	2220.49	2160.3	2097.85	2256.09	2105.28		10	533.233	572.44	555.437	420.763	357.825	46.7003	200.214	166.935	240.503	472.86	678.624	501.774		10	2409.78	2064.84	2807.8	3610.07	3968.56	2714.34	1561.02	2668.14	2282.21	3474.09	3098.28	3947.67		10	1061.88	1148.8	1875.86	3397.88	4143.48	4606.77	2386.07
11	2311.34	1545.23	1626.42	1103.33	1867.54	1337.01	1556.13	1974.5	2179.16	1726.48	2130.97	1652.29		11	451.289	759.157	492.702	425.777	216.236	56.0737	15.0939	279.088	136.876	313.007	591.802	505.794		11	3552.72	3536.55	3700.81	4684.07	3789.66	2594.7	1306.93	2653.98	2463.88	4731.49	3203.87	3456.94		11	322.516	1196	2993.13	3932.84	4252.49	4155.54	3380.93
12	2154.41	1969.84	1748.75	1793.94	1572.65	1375.4	1579.65	1593.61	1894.47	1629.78	2322.26	1908.95		12	483.521	596.34	420.51	300.263	157.684	52.0307	8.47355	5.49774	139.089	195.943	426.005	591.171		12	3799.89	3792.48	4116.16	4513.46	3594.46	2567.58	1491.72	1361.13	2209.45	3002.82	4779.08	5054.61		12	774.299	863.688	3449.16	4573.9	4661.9	4752.23	2930.57
13	1840.73	1616.08	1649.63	1556.68	1948.82	1695.91	1760.64	2167.94	1986.92	1704.65	1587.31	1729.04		13	564.983	373.068	544.187	430.38	230.267	57.2157	106.122	77.3548	172.146	473.773	574.686	599.656		13	4278.96	3874.12	4479.28	4660.46	3210.95	2113.08	1481.04	1437.77	2269.96	4032.97	5402.32	4272.29		13	875.338	2114.37	2882.21	4267.76	3875.88	3808.03	3470.23
14	1418.3	1629.89	1860.55	1935.31	2094.29	2070.87	1767.14	2001.57	1473.09	1367.63	1558.93	1421.44		14	384.403	639.386	636.603	443.724	361.459	33.5603	275.109	434.994	217.408	628.407	452.909	626.757		14	3921.41	3461.59	4004.62	3403.47	2836.33	2246.3	1914.77	1741.88	1463.38	4747.84	3941.09	3559		14	1679.16	895.515	1992.35	2696.41	3518.3	3592.09	2310.23
15	1771.74	1401.36	2498.35	2189.66	2070.9	2119.75	1790.12	1402.92	1434.82	1437.52	1614.62	1994.17		15	430.162	639.559	838.404	836.075	807.343	583.601	748.264	715.255	798.846	586.513	634.85	296.364		15	3771.53	4024.7	2736.35	3716.29	2899.33	2236.56	3146.05	2876.4	1972.32	2972.9	3121.61	3584.1		15	1714.1	1185.25	728.116	1479.9	1211.91	1442.95	1490.13
16	2363.5	1828.29	1343.72	1914.47	1482.57	1325.48	1242.21	1287.76	1851.76	2393.87	2962.57	2816.91		16	83.3468	506.491	830.205	445.663	518.275	586.523	460.868	117.859	250.252	282.988	0	17.7758		16	811.585	3292.25	2435.2	2506.7	1991.37	2456.95	2606.67	1472.44	1130.87	454.046	304.964	1286.32		16	1143.91	1710.3	942.958	1464.94	1014.41	1105.69	476.415
17	2858.5	3213.61	2850.1	1956.17	1602.5	1348.37	2453.78	2324.86	2543.18	2204.35	2463.85	2538.56		17	0	0	229.888	734.459	616.392	585.423	0	0	0	0	0	12.709		17	495.706	126.429	320.922	791.28	1222.28	660.38	106.034	0	41.7193	583.381	471.452	1175.27		17	121.926	17.9457	329.026	835.501	1496.96	697.365	0
18	2505.95	2502.37	1953.36	1748.59	1451.25	1012.32	1713.14	2363.53	1886.12	1852.09	2177.07	2318.48		18	0	0	0	0	0	0	0	0	0	0	0	20.8945		18	408.466	0	4.49194	19.3027	38.9177	0	103.548	205.277	154.603	791.061	165.087	1211.87		18	276.467	14.44	99.19	61.712	88.2965	157.679	79.8513
19	2583.66	2667.98	1954.21	1628.53	1374.7	626.901	1885.91	2219.28	2001.42	2192.79	2547.17	2541.44		19	0	0	0	0	0	0	0	0	0	0	0	28.811		19	558.589	20.5332	0	0	0	0	83.7306	337.679	44.4453	1050.86	94.5273	1462.99		19	117.667	15.2411	133.526	207.239	129.472	163.848	9.14581
20	2966.28	2995.48	2176.84	1536.28	1175.93	634.21	2270.92	1967.38	2043.71	1842.06	2871.15	2711.41		20	0	0	0	0	0	0	0	0.39871	0	0	0	29.1606		20	390.724	39.5611	0	7.818	0	0	344.5	177.835	85.6527	707.218	179.363	1310.53		20	203.272	34.86	126.002	234.158	186.362	140.806	149.426
21	2789.54	3010.66	2490.05	1954.96	1363.36	899.413	1234.12	1506.4	1976.9	2584.49	3072.83	2731.21		21	63.2468	0	0	0	0	0	0	0	0	0	0	29.2458		21	564.98	19.8882	23.5226	42.8757	0	0	240.368	132.694	153.85	500.658	464.455	1446.14		21	235.313	9.90929	52.3287	41.89	85.5361	158.134	177.078
22	3010.18	3158.88	2726.82	2471.64	1865.04	1288.55	1261.68	1748.23	2833.08	2905.7	2936.4	2857.6		22	0	0	0	0.933	5.53839	0	0	18.4439	0	0	0	50.1671		22	550.644	176.666	73.5697	184.269	109.507	0	232.283	255.919	164.805	464.536	418.397	1750.44		22	296.587	7.60107	30.7768	55.074	133.463	156.393	192.315
23	1711.61	1846.26	2307.89	2061.29	2097.78	1962.4	2154.18	1435.45	1819.47	1855.71	1809.51	1833.21		23	210.542	222.805	213.114	163.275	215.935	273.84	101.617	112.936	117.605	158.084	252.889	286.876		23	5422.72	6424.06	4406.25	4683.35	3803.7	3695.85	3792.11	4321.87	4652.88	5562.74	5867.43	6117.8		23	2071.91	3048.42	1710.97	2120.56	1549.32	1387.22	1523.11
H-W Scenario
PG&E_BAY_to_PG&E_VLY														PG&E_VLY_to_SCE														SCE_EoL_to_SCE														SCE_NoL_to_SCE
H-W	Jan.	Feb.	Mar.	Apr.	May.	Jun.	Jul.	Aug.	Sept.	Oct.	Nov.	Dec.		H-W	Jan.	Feb.	Mar.	Apr.	May.	Jun.	Jul.	Aug.	Sept.	Oct.	Nov.	Dec.		H-W	Jan.	Feb.	Mar.	Apr.	May.	Jun.	Jul.	Aug.	Sept.	Oct.	Nov.	Dec.		H-W	Jan.	Feb.	Mar.	Apr.	May.	Jun.	Jul.
0	1176	808.374	1272.17	1070.5	649.104	742.474	514.342	662.883	937.913	553.491	1358.7	1371.94		0	1898.28	1363.74	1403.7	1299.1	1237.36	1520.06	1385.84	1612.63	1642.9	827.648	2144.06	1938.03		0	3544.2	3978.48	3810.85	3106.09	2984.39	2254.96	2894.69	3101.65	3555.42	4300.58	3539.06	3538.43		0	1020.86	1024.55	1151.4	1158.21	1154.1	1132.72	1092.74
1	1053.22	893.5	1326.4	993.318	430.527	889.135	326.701	440.068	809.888	397.937	1366.76	1439.92		1	1551.44	934.436	953.169	1066.55	1254.61	1999.09	1220.95	1172.53	1340.08	581.702	1410.56	1614.17		1	3955.86	4460.9	4192.14	3511.4	3135.04	2502.37	3488.4	3525.24	3948.27	4548.44	4135.46	4025.08		1	1054.86	1058.66	1175.65	1202.16	1202.46	1192.37	1161.2
2	1050.97	848.631	1195.92	995.974	334.207	813.489	270.793	347.719	848.973	463.935	1438.77	1417.68		2	1051.16	759.8	694.551	1321.84	1205.37	1728.97	932.098	837.377	1102.17	439.43	774.245	993.683		2	4160.95	4377.8	4338.7	3492.01	3209.01	2711.17	3781.66	3924.51	4287.02	4595.61	4433.46	4340.43		2	1103.31	1097.58	1188.9	1193.47	1215.63	1206.64	1185.84
3	1241.67	932.871	1238.95	1146.66	309.323	863.494	307.703	337.51	923.96	540.625	1442.02	1348.92		3	953.254	711.102	733.102	1158.57	1242.76	1639.28	694.418	777.009	1025.56	413.33	713.052	869.254		3	4267.8	4348.91	4175.9	3422.46	3196.31	2755.05	3934.4	4120.65	4350.63	4579.81	4436.64	4455.63		3	1112.56	1104.06	1189.01	1162.44	1193.43	1178.98	1154.39
4	1326.67	805.438	1530.68	1197.66	534.705	791.418	368.124	436.417	774.183	782.779	1379.33	1215.61		4	939.98	682.491	964.857	1708.27	1091.9	1365.52	1247.07	1056.8	1264.8	749.975	710.216	709.385		4	4305.52	4348.93	3908.18	3043.59	2914.88	2197.5	3489.45	3687.81	4156.52	4370.69	4463.31	4486.44		4	1105.28	1098.8	1161.88	1141.3	1158.55	1143.83	1123.17
5	1223.88	755.523	1587.24	1395	710.818	976.497	387.35	656.944	898.126	792.483	1262.73	1048.39		5	1294.52	767.622	1683.96	1580.24	1976.16	2056.98	1633.1	1590.11	1662.77	1737.28	1354.62	910.869		5	4166.47	4289.06	3393.4	2630.11	2759.31	2110.78	2971.86	3232.54	3388.64	3527.44	4144.62	4350.32		5	1086.26	1062.88	1105.53	1086.91	1132.89	1133.94	1096.68
6	1166.66	795.445	1306.28	1281.02	1030.43	757.067	544.621	859.398	768.073	775.227	1312.9	991.204		6	1662.38	1540.45	1891.45	1497.93	1344.5	1447.98	1624.78	1556.34	1555.92	1892	2170.48	1418.64		6	3409.16	3358.02	2606.57	1075.84	924.097	836.081	757.179	727.514	1596.29	2588.61	3477.1	3837.5		6	1010.14	1007.23	1066.23	1085.09	1136.94	1121.01	1084.83
7	979.729	1147.11	1344.56	1188.76	1054.68	770.138	735.595	894.727	1176.05	1109.27	1138.22	1076.96		7	1905.86	1495.01	1452.72	1730.89	1052.4	1192.01	1630.32	1398.99	1038.79	1296.52	1463.68	1955.75		7	2703.52	1396.42	1313.69	2121.23	2768.87	2666.84	2141.03	1022.75	1487.38	1585.95	1189.45	2636.81		7	975.513	998.997	1084.32	1104.02	1134.81	1122.31	1072.19
8	1192.11	1351.2	1299.93	939.275	992.975	764.937	835.302	875.729	1087.43	1121.38	1277.15	892.008		8	574.235	1497.21	1205.59	1490.96	1702.66	2113.96	944.851	1135.4	746.331	1725.65	1258.61	1131.43		8	1276.56	1619.64	2644.88	3360.02	3353.73	3008.93	4010.52	3256.12	2425.77	1346.22	1983.39	1418.54		8	995.408	1026.54	1117.94	1126.94	1143.18	1130.96	1050.69
9	1173.73	1330.18	1372.94	932.873	876.208	631.145	900.186	886.795	1097.38	819.478	1311.91	1039.24		9	504.956	1421.83	1561.83	1639.47	2431.74	1973.64	1734.08	1319.92	892.606	1870.63	1174.16	1166.6		9	1639.18	2856.48	2938.88	3492.86	3296.29	2929.7	3215.16	3129.66	2788.61	2945.94	1786.12	1168.79		9	1005.7	1053.91	1131.87	1146.66	1153.89	1116.74	1040.96
10	1366.74	987.837	1046.68	861.982	693.01	772.713	1104.84	1056.65	1285.94	585.67	1408.02	1210.69		10	633.897	1150.38	1644.59	1686.51	1942.32	1790.05	1887.98	1463.24	897.288	1784.21	1460.82	958.29		10	1426.1	3411.23	3287.78	3610.15	3217.6	3025.02	3059.53	2961.13	3094.34	3233.64	1982.52	1741.6		10	1047.21	1081.67	1134.76	1148.36	1150.79	1088.37	995.23
11	1088.65	940.926	974.093	828.445	593.51	663.375	1036.33	1363.39	1344.79	1033.35	1463.22	1236.45		11	609.201	1560.94	1601.98	1587.4	1860.21	1785.84	2019.37	1566.61	1066.66	1636.1	1125.93	626.33		11	2240.67	3577.93	3677.71	3492.04	3039.29	2821.49	3110.6	3168.16	2875.41	2818.29	2451.18	2067.54		11	1054.76	1095.73	1130.24	1153.11	1135.76	1058.86	976.537
12	1235.15	700.616	827.372	838.202	779.885	792.337	1121.85	1311.52	1310.84	751.12	1364.02	997.485		12	957.471	1561.88	1537.68	1701.78	1700.66	2029.76	2076.07	1492.9	970.34	1735.4	1784.69	740.4		12	1702.35	3707.6	3403.18	3388.94	3273.07	2955.64	2950.3	2755.02	2945.11	3175.13	3342.04	1920.23		12	1072.9	1109.98	1128.68	1143.62	1117.14	1022.77	925.065
13	1164.48	788.026	807.2	921.466	608.305	643.785	1270.35	1317.31	1253.01	843.052	1011.05	926.751		13	1088.41	1200.95	1814.59	1709.05	1901.19	1920.33	1707.99	1245.42	1036.17	1541.95	1738.23	866.927		13	1996.27	3679.94	3227.15	3338.68	3257.48	2704.25	2900.79	2453.76	3016.58	2470.52	2515.87	1792.37		13	1072.11	1107.65	1127.43	1130.33	1098.7	988.606	874.619
14	622.291	635.944	1273.89	913.769	724.118	781.661	1113.35	1637.95	1068.63	803.049	1077.21	828.293		14	893.805	1535.95	1573.89	1781.25	1897.36	1656.15	1851.69	1164.67	1118.05	1705.09	1450.43	1111.38		14	1622.32	3121.99	2762.72	3340.71	3137.26	2953.49	2979.39	2716.57	2646.02	2300.63	1945.78	1917.92		14	1058.69	1107.61	1116.31	1118.08	1086.08	966.518	842.157
15	672.191	755.466	942.305	954.644	534.511	739.374	1207.04	1359.13	1014.45	981.572	1124.08	919.265		15	936.21	1986.78	1567.71	1100.47	1398.52	1288.49	1617.43	1067.18	1053.87	1636.79	1052.14	1088.16		15	1644.84	2182.07	2427.65	2952.91	3390.99	3004.18	3368.65	3003.98	1858.37	1751.71	1619.92	1165.8		15	1033.67	1073.64	1121.67	1140.93	1117.05	977.854	850.384
16	850.388	951.757	1091.71	1137.87	924.713	564.356	1264.17	1304.29	1428.6	927.027	991.171	814.095		16	1583.59	1333.4	1530.81	1304.1	1132.55	721.781	1184.49	462.007	746.134	1084.35	1698.97	1276.44		16	1632.7	774.316	888.806	1848.67	2182.26	2355.41	2419.58	668.268	627.195	1073.23	2514.68	2133.49		16	1008.98	1041.83	1113.05	1108.12	1077.43	939.884	810.521
17	735.064	646.131	996.899	1148.91	641.75	852.92	1144.23	1401.09	1573.63	969.533	1064.2	818.787		17	1353.25	1700.45	2168.29	1811.66	1629.27	997.669	741.437	41.4648	632.466	1440.31	967.578	1094.78		17	1532.96	2827.85	2172.69	947.717	388.017	491.18	519.257	214.176	774.422	1906.47	1358.49	1148.6		17	923.486	941.041	1029.25	1047.23	1009.71	886.185	774.196
18	631.827	827.845	1228.04	895.961	743.436	947.78	1094.57	1563.66	1489.47	1132.11	989.506	671.511		18	1214.82	1333.37	1654.33	1587.88	1348.35	1261.6	1095.82	143.262	411.048	1417.45	1346.85	1019.34		18	1390.79	1929.86	2281.95	3137.41	3394.16	2189.81	1071.18	350.027	506.48	1775.41	1317.21	1127.83		18	901.134	895.514	966.791	985.831	963.839	856.445	765.522
19	657.225	874.607	1433.74	964.76	1039.36	951.587	1268.53	1703.55	1506.85	1118.62	820.519	742.04		19	1189.39	1442.63	1459.6	1484.91	1187.36	1166.25	878.038	63.581	428.323	1734.62	1260.92	1165.43		19	1452.62	1970.18	2144.79	2754.07	3176.23	2191.78	861.031	260.142	544.308	2022.16	1449.98	1155.58		19	921.99	907.415	963.176	964.236	934.65	848.088	765.581
20	559.9	869.302	1296.19	958.672	1060.3	985.331	1298.42	1672.34	1353.4	1067.85	897.173	710.961		20	1216.36	1679.27	1361.57	1434.26	1262.17	1379.82	847.191	113.766	580.368	1824.94	1395.55	1279.12		20	1527.36	2222.53	2147	2651.72	2876.7	1961.91	789.093	321.412	691.066	2101.34	1615.34	1229.55		20	956.493	934.329	971.754	981.854	939.09	841.402	784.556
21	592.502	970.798	1404.86	947.521	906.837	761.11	1196.17	1530.58	1531.32	946.938	789.449	531.969		21	1156.89	1868.54	1705.51	1694.39	1065.86	1247.75	1665.71	657.093	670.712	1750.67	1337.97	1194.72		21	1552.88	2339.4	2644.44	3301.26	3642.59	2967.86	1597.52	899.187	991.075	2562.03	1603.36	1307.08		21	949.991	935.878	1018.66	1028.16	1001.59	928.679	882.359
22	614.225	920.233	1489.85	932.119	876.702	715.146	1113.5	1299.14	1166.72	712.235	959.076	743.994		22	1349.52	1798.75	1633.81	1436.33	1126.64	1048.07	1338.35	1563.71	1513.12	1549	1524.94	1303.4		22	2130.76	2974.16	3177.99	3491.39	3884.82	3422.52	3234.64	2205.43	2336.92	3056.38	2212.62	1607.62		22	1003.47	995.064	1072	1079.53	1041.05	1001.5	956.249
23	1271.2	908.733	1482.8	1228.65	1067.43	948.99	521.763	1005.14	1027.24	952.317	1579.62	1474.14		23	328.564	115.082	175.497	189.929	287.589	377.455	95.0565	315.052	367.302	179.98	253.912	287.674		23	4659.18	4655.99	4676.27	4704.89	4666.48	4653.28	4716.83	4814.28	4694.58	4660.79	4636.53	4673.88		23	1021.1	1026.68	1100.82	1103.47	1095.82	1070.55	1020.67
SCE_to_SDGE														SCE_East_to_SCE														SCE_Metro_to_SCE														SCE_TabCC_to_SCE
H-W	Jan.	Feb.	Mar.	Apr.	May.	Jun.	Jul.	Aug.	Sept.	Oct.	Nov.	Dec.		H-W	Jan.	Feb.	Mar.	Apr.	May.	Jun.	Jul.	Aug.	Sept.	Oct.	Nov.	Dec.		H-W	Jan.	Feb.	Mar.	Apr.	May.	Jun.	Jul.	Aug.	Sept.	Oct.	Nov.	Dec.		H-W	Jan.	Feb.	Mar.	Apr.	May.	Jun.	Jul.
0	1920.41	2011.15	2064.47	2032.61	1690.42	1673.19	1117.71	1154.81	1538.67	1757.02	1929.77	1866.42		0	305.116	832.421	1098.95	794.466	853.814	545.469	747.204	534.37	474.572	1361.19	215.354	136.958		0	338.46	82.5604	523.024	357.207	314.428	66.844	0	40.8042	185.784	219.393	689.667	401.067		0	24.0294	35.4546	36.94	222.506	143.773	268.712	171.945
1	2275.88	2354.17	2203.52	1857.54	2088.74	1896.88	1467.71	1375.66	1738.56	2204.18	2443.12	1654.88		1	635.521	1303.3	1347.22	948.725	965.221	745.052	964.584	936.458	765.142	1570.31	740.911	453.787		1	724.62	622.212	1094.45	1180.75	680.592	135.112	23.6845	18.551	369.695	596.613	883.519	1324.37		1	43.0374	91.4211	152.076	244.474	163.385	144.817	173.931
2	2167.58	2221.8	1960.63	2086.67	1784.7	1968.22	1678.55	1687.92	1919.5	2405.86	2364.52	2264.6		2	860.091	1222.87	1388.28	830.848	864.249	762.767	1252.12	1269.92	1031.21	1586.02	950.25	637.629		2	1618.25	1402.64	1542.3	1057.4	878.469	175.966	12.1584	72.8758	583.172	905.044	1298.81	1436.85		2	145.935	359.973	288.186	290.167	272.912	206.277	262.51
3	1950.17	1941.07	2114.04	1790.73	2164.28	1978.75	1791.77	1764.17	2090.24	2503.77	2137.24	2199.86		3	833.995	1155.38	1234.48	839.65	865.356	802.62	1253.72	1367.09	1111.55	1572.22	945.533	760.971		3	1592.46	2109.82	1448.51	1384.18	636.238	236.755	61.3648	152.254	637.612	1020.18	1505.29	1739.39		3	250.918	572.292	253.045	231.76	265.256	113.321	287.273
4	2278.05	1979.32	2524.34	2088.35	1928.6	1745	1715.88	1634.07	2142.39	2133.79	2262.95	2036.59		4	851.17	1156.96	962.446	619.258	833.495	666.364	999.363	1005.23	855.149	1334.69	942.761	747.361		4	1351.82	1839.21	693.188	1041.67	516.415	244.559	12.209	42.9352	374.927	780.101	1680.63	1663.23		4	216.059	483.131	120.139	182.856	249.642	323.97	180.338
5	2067.98	2541.37	2263.06	2050.17	1948.86	2106.94	1729.04	1252.9	1929.35	2015.82	2004.65	2295.46		5	781.459	1072.66	539.877	352.829	335.405	304.83	479.952	563.381	315.375	509.783	621.866	744.013		5	1542.76	1044.76	422.168	675.98	1103.06	234.783	140.899	64.0058	132.794	241.35	1416.04	1220.08		5	84.379	263.782	10.8168	179.366	177.211	163.672	0
6	2062.25	1982.43	2025.08	2584.01	2748.9	2770.63	2822.12	2503.06	1978.02	1650.84	2128.9	1851.65		6	268.67	351.227	75.7261	614.21	752.117	690.389	1107.76	611.205	69.3513	127.297	164.539	296.377		6	790.887	439.453	599.897	1093.52	1452.08	1323.48	596.654	165.555	198.991	442.08	1036.86	812.237		6	58.8868	146.151	126.938	797.894	786.836	1424.35	602.36
7	1819.87	2597.89	2540.14	1939.33	1560.21	1673.99	1613.71	2614.03	2670.1	3063.99	2763.71	1734.6		7	79.3813	61.9657	282.322	543.143	586.686	548.668	553.648	1092.11	524.85	497.493	69.3417	24.6703		7	581.373	920.889	615.715	2041.13	2015.78	1373.69	1249.21	143.321	1715.2	1235.51	1083.53	618.719		7	152.846	719.953	882.493	1378.62	980.414	652.046	695.477
8	2686.83	2224.9	1396.25	2024.61	2443.9	2346.26	1311.24	1082.64	1265.39	1666.87	1962.48	2851.87		8	142.2	503.952	546.349	459.604	518.586	491.419	681.472	189.162	673.474	451.82	375.49	197.292		8	1109.75	1199.18	2411.36	2721.33	1880.47	1842.1	2151.42	1983.81	2025.99	1771.91	2389.65	1346.27		8	1283.74	1064.19	1427.6	2265.15	1778.18	2517.04	1310.69
9	2363.91	1149.97	1225.8	2259.05	2073.81	2049.42	1411.29	1113.04	1877.27	1540.52	1268.4	1872.54		9	527.323	397.603	428.235	363.22	364.779	148.174	345.23	670.398	271.262	444.933	624.17	380.472		9	1531.27	2368.89	2883.79	3022.86	2504.4	2189.59	790.152	2345.09	1913.34	1937.96	3259.28	1367.69		9	1366.61	958.734	2600.62	3146	3351.15	3388.89	2065.52
10	1426.32	1747.72	1210.36	1756.31	2020.13	1858.03	1437.05	1181.84	1151.82	1827.77	1463.74	1590.47		10	524.504	527.643	491.38	418.091	273.639	148.66	264.383	348.964	405.516	388.84	394.598	498.212		10	1394.44	2610.87	3048.87	4105.67	3087.2	1858.69	621.451	751.797	1852.58	2641.63	3993.19	1807.74		10	1434.42	1228.65	3053	4101.9	3851.38	3491.92	2562.94
11	1389.56	1379.47	1664.08	1954.23	2103.79	1834.09	1221.67	1734.39	1288.66	1926.53	1448.25	1313.84		11	272.238	727.125	573.88	412.602	276.214	29.4273	230.308	59.8526	230.988	517.408	518.128	810.746		11	2138.68	3626.75	3443.61	4167.08	2947.37	1939.75	290.155	728.402	2088.01	2713.08	2940.48	2508.28		11	1103.65	2598.82	3063.57	4240.67	3727.93	4125.03	2627.68
12	1721.58	1899.14	2097.36	2229.56	1897.32	1702.97	1391.21	1175.46	1352.64	2012.1	1635.8	1396.82		12	563.835	504.359	594.611	347.445	219.475	25.8147	135.757	26.5645	173.415	357.724	674.084	766.37		12	2053.12	3541.12	3394.15	3814.12	3329.28	1532.26	184.613	590.073	1548.45	3299.67	3651.26	2728.41		12	1541.59	2839.14	3269.8	4303.69	4028.81	3605.31	2784.01
13	2186.86	1994.7	2308.49	2170.5	2049.38	1684.18	1050.95	1243.76	1818.22	1762.31	1474.61	2086.71		13	478.849	746.517	675.707	412.389	338.508	37.5	74.45	9.73032	89.7323	408.016	803.807	824.27		13	2723.36	4221.06	3621.95	3935.27	2834.79	1477.41	349.95	639.539	1565.66	2499.81	3754.4	3454.25		13	1480.52	2328.88	3630.07	3918.92	3464.16	3613.52	2764.09
14	2091.35	1766.09	2443.75	2146.68	2457.09	2028.79	1519.19	1591.96	2020.39	1677.15	2005.42	2455.13		14	755.68	728.983	731.183	413.709	244.032	52.7923	57.0819	47.4819	514.025	574.497	621.793	600.877		14	3068.38	4049.98	2497.23	2869.02	2674.84	1368.92	83.171	528.47	1827.26	2894.19	4813.46	3354.54		14	1735.15	2030.85	2213.34	2772.81	3074.21	3272.04	2059.44
15	2341.71	2175.42	1801.65	2281.29	2479.39	2083.38	1567.84	1890.78	1823.89	2763.92	2346.47	2340.55		15	562.303	816.087	648.676	722.071	670.789	539.399	530.027	587.528	516.316	571.54	719.437	571.289		15	2204.97	2999.48	2651.68	2639.38	2620.89	2069.89	1693.37	1890.37	2599.02	2584.44	3444.08	2002.4		15	1110.31	790.406	1574.83	1782.53	1698.91	2158.62	1560.48
16	2424.74	2454.44	2411.34	1825.7	1604.01	1930.95	2445.25	2118.98	1514.04	1798.17	2033.66	2343.58		16	227.358	639.721	559.719	660.491	606.846	558.806	604.645	354.111	410.133	371.938	91.6407	112.626		16	703.809	3044.83	1818.72	1797	1111.4	1402.16	1194.96	697.939	692.319	181.25	289.199	149.282		16	317.582	2270.96	1099.89	1171.61	833.643	1072.42	795.566
17	1638.7	1664.57	2272.18	2188.45	2131.77	2033.69	782.251	358.053	352.756	753.325	1522.12	1365.81		17	2.69581	202.777	72.5435	449.801	880.597	770.127	550.229	247.872	0	30.4729	46.918	15.8226		17	19.4732	88.0414	183.46	417.116	563.789	505.245	0	0	0	0	4.16633	13.3877		17	29.5152	0	104.194	726.123	631.605	737.066	263.487
18	1201.83	1227.18	1205.36	987.99	683.559	241.462	40.3742	122.945	256.239	505.207	1463.15	1055.59		18	1.7771	38.0643	180.928	546.901	696.739	170.645	49.5219	15.021	0	22.0035	1.21567	18.5413		18	0	0	0	14.882	19.8919	0	0	0	0	0	6.533	10.8671		18	51.8471	19.6489	59.4632	50.942	71.6223	125.728	156.14
19	1310.45	1268.69	1142.97	839.917	324.622	142.902	9.79387	76.99	290.802	618.369	1549.74	1297.71		19	17.229	24.1771	212.808	429.202	650.844	419.073	49.5181	25.3219	0	48.8365	23.9267	22.4923		19	0	0	0	0	0	0	0	0	0	0	0	3.2729		19	58.8123	8.41714	52.6252	37.75	77.1039	47.2	149.943
20	1611.91	1449.35	1216.39	773.733	264.739	72.8867	0	114.045	306.494	624.504	1800.93	1539.13		20	20.3387	97.7368	180.404	404.238	531.556	192.082	71.9955	19.2142	0	63.2526	37.301	20.1668		20	16.5771	0	0	0	0	0	0	0	0	0	8.47667	16.4716		20	58.0297	6.11536	84.0835	48.9873	60.4071	73.2857	110.648
21	1635.39	1328.42	1427.16	1091.88	420.955	246.658	181.265	349.795	1174.08	1194.32	1759.26	1546.01		21	41.3461	62.2271	338.311	591.435	935.306	723.387	61.23	0	0	179.984	32.7357	23.9274		21	0	0	1.97258	3.779	0	0	0	0	7.224	0	28.3257	7.54484		21	38.1848	3.89607	20.9265	23.64	70.5729	35.61	60.6684
22	2076.09	1797.75	1753.18	1415.94	824.69	513.881	147.687	513.398	1196.89	1288.36	2147.37	2171.43		22	98.3548	209.876	669.665	747.766	1084.75	1001.18	745.327	165.413	183.353	492.231	103.99	41.1294		22	32.6203	18.9271	74.2135	111.367	8.96903	0	0	0	0	3.83484	30.4003	18.2829		22	4.54645	0	3.17484	44.033	81.83	53.347	94.6713
23	869.687	1062.39	1001.26	1144.48	709.922	220.409	86.8632	128.965	471.584	925.659	1435.37	946.357		23	273.112	568.424	697.485	916.075	1182.03	1124.74	1063.55	418.262	513.189	584.459	371.68	340.558		23	1024.35	657.796	713.807	479.281	308.01	248.597	6.95968	100.837	157.417	454.37	781.537	1004.07		23	387.129	562.838	332.213	241.338	233.902	145.067	280.807
[truncated: 5 more columns]
